# Supplementary material for: Monkey V1 epidural field potentials provide detailed information about stimulus location, size, shape, and color
Source: Commun Biol. 2021 Jun 7;4:690. doi: 10.1038/s42003-021-02207-w (PMC8184760; doi:10.1038/s42003-021-02207-w)
Supplement: Supplementary file 3 — Supplementary Data 1 [file 42003_2021_2207_MOESM3_ESM.xlsx]

## Sheet: ResponseMatrix1
		small	small	small	small	small	medium	medium	medium	medium	medium	large	large	large	large	large
		blue	brown	gray	green	red	blue	brown	gray	green	red	blue	brown	gray	green	red
location 1	circle	0.280271	0.0855467	0.14833	0.0964482	0.241892	0.321092	0.205561	0.294945	0.266198	0.581879	0.837004	0.210983	0.616221	0.655116	0.684487
location 1	diamond	0.150899	-0.0253653	0.103821	0.051061	-0.0404977	0.286419	0.241831	0.024534	0.216652	0.439092	0.655191	0.340968	0.272576	0.433895	0.328259
location 1	triangle	0.0849985	0.127142	0.0890572	0.0491142	0.0215764	0.336054	-0.084388	0.184672	0.191127	0.0328331	0.163186	0.211794	0.179825	0.0767301	0.189256
location 1	square	0.193269	0.151227	-0.015023	0.0722507	0.0482094	0.163378	0.0615646	0.236345	0.0661919	0.121047	0.449912	0.224495	0.320311	0.422499	0.713241
location 1	inversetriangle	0.135496	0.0881253	0.0488865	0.0559849	0.0713046	0.188065	0.154528	0.0412541	0.0348293	0.166029	0.268682	0.192391	0.00352116	0.310132	0.219835
location 2	circle	0.19768	-0.0136625	-0.0141015	0.041301	-0.0892038	0.113302	0.219115	0.0323565	0.112009	-0.0226756	0.118801	0.206537	0.00371986	0.14099	0.081026
location 2	diamond	0.201143	0.0430318	-0.0721578	0.0228453	-0.00526864	-0.017705	0.00380957	-0.0080258	0.0501486	0.200707	0.0464046	0.148586	-0.0392321	0.156165	0.046397
location 2	triangle	0.179772	-0.0401194	0.123248	0.0305663	-0.0609112	0.178239	-0.112083	0.0395266	0.0759417	-0.106069	0.0841498	-0.00423199	0.0924451	0.0416328	0.00647326
location 2	square	-0.0334712	0.149975	-0.0753652	0.110142	-0.110645	0.0715372	-0.0790269	0.078501	0.0330885	0.0192423	0.190853	0.216478	-0.0361722	0.0739369	-0.00890304
location 2	inversetriangle	-0.0966995	0.116075	-0.00398773	0.0882223	0.253617	0.151087	0.0195611	0.0887196	-0.0668244	0.223829	0.171209	-0.0343244	0.0904713	0.221258	0.0455984
location 3	circle	-0.0183687	-0.0199561	-0.00203989	0.0550531	0.0775955	-0.014015	0.00319029	0.0472103	0.0481402	-0.0708634	-0.00824476	0.121491	-0.0381657	0.187329	0.113302
location 3	diamond	0.160009	0.0232963	-0.0581793	-0.0462124	0.0286406	0.00183537	0.0324038	0.0568573	0.113959	0.0132376	0.0216361	0.0862951	0.0168205	-0.048382	-0.0117021
location 3	triangle	-0.100327	-0.069884	0.0267044	0.0360675	0.0821688	-0.00623814	0.0684861	-0.0295362	0.109686	-0.1225	0.0011951	0.0470263	0.147862	0.106004	-0.0227047
location 3	square	-0.07403	-0.157949	0.0884591	0.0817774	0.114425	-0.10508	0.02293	0.0844114	0.122067	-0.0988132	-0.0442724	0.0243268	0.0448911	0.0651904	0.0090723
location 3	inversetriangle	-0.00153615	0.00646984	-0.0298589	-0.0755861	-0.121325	-0.034797	-0.0134802	0.134086	-0.0764795	0.10051	-0.0691029	0.187045	0.0642629	-0.0221616	0.00745157
location 4	circle	0.616955	0.551747	0.3694	0.615477	0.810835	0.945738	0.7443	0.807333	1.13029	0.846743	1.41036	1.17878	0.979446	0.844621	1.03686
location 4	diamond	0.601433	0.451188	0.496207	0.613034	0.583138	0.904176	0.662581	0.70386	0.566617	0.847649	0.744452	0.817684	1.05533	1.00615	0.719269
location 4	triangle	0.433598	0.399689	0.388471	0.202519	0.44307	0.553333	0.430004	0.576192	0.67516	0.499524	0.853304	0.587741	0.595357	0.670152	0.691661
location 4	square	0.484284	0.620462	0.591945	0.640169	0.682452	0.791213	0.897755	0.824622	0.724764	1.19576	1.10574	0.94589	0.922873	0.747532	0.891925
location 4	inversetriangle	0.607099	0.276726	0.421269	0.279054	0.58503	0.611622	0.684223	0.444434	0.505979	0.515137	0.694053	0.673007	0.434077	0.545123	0.468625
location 5	circle	0.121347	0.211288	0.0417146	0.0868549	-0.0896631	-0.061258	-0.0884903	0.107065	-0.0332896	0.139022	-0.159906	-0.15195	0.125073	0.0583948	0.0341624
location 5	diamond	-0.0547345	0.00399199	-0.0148276	0.00469419	-0.0296286	0.105451	-0.147203	-0.152431	0.0670385	-0.0530713	-0.0749389	-0.0668804	-0.0914059	-0.104317	-0.0340034
location 5	triangle	-0.0064696	-0.0468307	-0.0522815	0.167285	-0.0357781	0.0188533	0.0273334	-0.0677667	-0.114474	-0.00298654	-0.0441926	-0.0484977	-0.0644379	0.0161353	-0.100329
location 5	square	-0.0754196	0.0274169	-0.048699	-0.0480703	-0.0854892	0.122405	-0.00681364	-0.116461	0.101022	-0.082769	0.0869258	0.0634579	-0.15732	0.116873	0.0631709
location 5	inversetriangle	0.084209	-0.0291134	-0.0627555	-0.056483	-0.0567658	-0.0480831	0.0257216	0.121654	-0.00897652	-0.024073	-0.0967965	-0.110403	0.00945112	0.0128543	0.088326

## Sheet: ResponseMatrix2
		small	small	small	small	small	medium	medium	medium	medium	medium	large	large	large	large	large
		blue	brown	gray	green	red	blue	brown	gray	green	red	blue	brown	gray	green	red
location 1	circle	2.12284	2.13541	1.93453	1.94165	2.54386	3.4718	3.24185	3.14861	1.83467	3.84622	5.13512	4.51946	4.62564	4.95088	5.78476
location 1	diamond	1.42385	1.23426	1.66823	1.78973	1.77507	2.60196	2.82764	1.6882	2.23362	4.30762	4.38346	3.77215	3.61821	4.09247	4.62809
location 1	triangle	1.00878	1.24024	1.2287	1.12311	1.28849	1.49164	0.896538	1.54961	1.64034	1.65121	2.1221	2.42626	2.41773	2.22799	2.20113
location 1	square	1.38646	1.48616	1.2258	1.19437	2.31603	2.6028	2.25721	2.76982	2.20861	2.08048	4.31574	4.4585	3.83405	4.08139	5.73826
location 1	inversetriangle	1.59662	0.878776	0.926844	1.30158	1.20036	1.35478	2.00103	2.02389	1.66467	2.36237	2.44268	2.60823	1.32688	2.43859	2.53599
location 2	circle	0.105433	-0.0686647	0.0536997	0.0825116	-0.0796732	-0.018356	0.144754	-0.0453504	-0.022385	-0.0368244	0.215081	0.20336	-0.0383267	0.156307	0.273352
location 2	diamond	0.0475711	-0.0285538	-0.113535	-0.00867934	0.0383976	0.0270007	-0.0676904	-0.0219796	-0.0367658	0.141926	0.110143	0.0841031	-0.0453557	0.111435	-0.0120398
location 2	triangle	0.158424	-0.0711128	0.021882	0.01697	0.105429	0.120585	0.00533945	0.269615	0.0617397	-0.0351345	0.167985	0.0894288	0.104849	0.0606933	0.0715315
location 2	square	-0.0244348	0.233345	-0.130196	-0.0698879	-0.0488252	0.124096	-0.0223025	0.061869	0.195409	0.0514248	0.221473	0.175149	-0.0381501	0.00833795	0.0035511
location 2	inversetriangle	0.0729794	0.088684	-0.103934	0.0529006	0.261906	0.126131	0.0931617	0.321338	-0.110385	0.123485	0.331147	0.018223	0.107358	0.0433175	0.149045
location 3	circle	0.287242	-0.0353335	0.0575886	-0.0626788	0.566996	-0.0813974	-0.0722419	-0.0371797	0.176624	-0.123681	-0.0388839	0.0711152	0.0452969	0.0987878	0.275609
location 3	diamond	0.154876	0.0112475	0.00345714	0.0203282	-0.0191794	-0.116959	-0.0246499	-0.0522536	0.127752	0.0473032	0.248807	0.0902998	0.243935	-0.112956	0.171006
location 3	triangle	-0.126299	-0.0686066	0.0586047	-0.0513933	0.111738	-0.0189273	0.232117	0.188841	0.104784	0.110482	-0.0201052	0.231285	0.375822	0.282511	0.0539594
location 3	square	0.0362806	-0.22387	0.0274353	0.142302	0.160477	-0.014412	0.0761698	0.142733	0.0542218	-0.0355823	0.00782247	-0.0148752	0.120062	0.0281954	-0.0868023
location 3	inversetriangle	-0.0188151	0.106232	0.151235	-0.0284316	-0.134207	-0.0400502	0.0974852	0.09918	-0.0831077	-0.0616361	-0.0163422	0.133725	0.136698	0.128412	0.205467
location 4	circle	0.150853	0.00191702	-0.0405742	0.035334	0.0585833	0.157943	0.178075	0.167983	0.263428	0.0416255	0.208528	0.231392	-0.000919394	0.071934	-0.0721484
location 4	diamond	0.0184274	-0.158233	0.0637195	0.168864	0.118787	0.220274	0.110055	0.00758518	0.0523175	-0.00890793	0.0786371	-0.00299846	0.1345	0.0725037	0.054728
location 4	triangle	-0.0480297	-0.035397	0.121033	-0.0774399	0.115367	0.0243018	0.0633608	0.125641	0.240152	0.177254	-0.0106944	0.139757	0.192436	0.133123	-0.00325188
location 4	square	0.221971	0.158284	0.184748	0.20198	0.0168395	0.0768657	0.185455	0.0604756	0.0754145	0.142465	0.09872	0.101645	0.119919	0.0828473	0.031238
location 4	inversetriangle	0.248487	0.0326426	-0.0714482	-0.0417488	0.0334908	0.339167	0.0913933	0.0776985	0.264927	0.0759305	0.00644022	0.142323	-0.100523	0.0495733	-0.129938
location 5	circle	0.0517716	0.0245612	0.156269	0.0721333	-0.115327	0.11491	-0.0479933	0.0999824	-0.0413169	0.0264407	-0.157574	-0.0860544	0.165435	0.248194	-0.133247
location 5	diamond	0.0370138	-0.016451	-0.0889561	-0.114491	-0.117391	0.137242	0.0671958	-0.242333	-0.108126	0.154481	0.142161	-0.122323	-0.0986951	-0.0661684	0.0275533
location 5	triangle	0.0644736	0.0159064	-0.0460346	0.124717	-0.0347655	0.225102	0.0362633	-0.0194314	-0.0726927	-0.126742	-0.0214258	-0.107476	-0.147562	0.176323	-0.129222
location 5	square	-0.142332	0.131008	-0.0763303	-0.0597239	-0.12424	-0.047159	-0.0268385	-0.172159	0.210834	-0.0152029	0.0671289	0.0244214	-0.176543	0.096665	-0.0182003
location 5	inversetriangle	0.128894	-0.146588	-0.0509981	-0.108847	-0.0233674	-0.115878	0.157904	0.0583822	0.259338	-0.0364406	0.276032	-0.226208	0.0103415	0.0705614	0.103255

## Sheet: ResponseMatrix3
		small	small	small	small	small	medium	medium	medium	medium	medium	large	large	large	large	large
		blue	brown	gray	green	red	blue	brown	gray	green	red	blue	brown	gray	green	red
location 1	circle	0.272454	-0.00156851	0.191777	0.1834	0.2046	0.225606	0.127806	0.037725	0.0828331	0.226878	0.0940753	0.182317	0.155482	0.151164	0.346557
location 1	diamond	0.0967576	0.0202807	0.179172	0.0816546	0.231666	0.110736	0.188614	0.278559	0.0610809	0.185832	0.266961	0.168314	0.12886	0.0913306	0.186282
location 1	triangle	0.199754	0.201936	0.300931	0.230379	0.283971	0.214875	0.213862	0.182997	0.335112	0.0775425	0.161279	0.184872	0.140246	0.14315	0.167428
location 1	square	0.177689	0.0340336	0.0551472	0.157145	0.164896	0.357563	0.282134	0.152712	0.0751953	0.124362	0.15959	0.157255	0.197913	0.153382	0.0992071
location 1	inversetriangle	0.119337	0.120243	0.128974	0.116223	0.1022	0.240866	0.251135	0.108588	0.0581781	0.258892	0.152096	0.393388	0.160929	0.218705	0.182753
location 2	circle	0.735573	0.447179	0.590304	0.421035	0.584363	0.719094	0.717941	0.643593	0.867135	0.84631	0.946141	0.943978	0.981064	0.847137	1.09318
location 2	diamond	0.630782	0.435299	0.383173	0.422476	0.44848	0.672273	0.810517	0.647147	0.503677	0.51235	0.638843	0.706541	0.485824	0.743183	0.884111
location 2	triangle	0.421514	0.269097	0.245475	0.440727	0.55899	0.439777	0.449461	0.490995	0.467226	0.503254	0.865514	0.654157	0.494635	0.515818	0.87259
location 2	square	0.444142	0.508676	0.506929	0.397027	0.461385	0.678996	0.583355	0.346355	0.566268	0.695583	0.919305	0.928829	0.663996	0.564951	0.749298
location 2	inversetriangle	0.385891	0.392877	0.394972	0.540848	0.462344	0.543115	0.550799	0.386476	0.4818	0.499085	0.607744	0.520691	0.514777	0.653575	0.619843
location 3	circle	0.652492	0.506282	0.53439	0.464977	0.653151	0.829821	0.556897	0.556868	0.554648	0.913472	0.643089	0.728682	0.562477	0.711801	0.77154
location 3	diamond	0.540576	0.586814	0.43932	0.330665	0.562705	0.635341	0.627296	0.552098	0.71752	0.635763	0.686215	0.70406	0.641567	0.722618	0.658746
location 3	triangle	0.59969	0.439471	0.534988	0.452772	0.407088	0.541177	0.410502	0.50467	0.4483	0.643791	0.34211	0.454628	0.569763	0.583808	0.521988
location 3	square	0.424673	0.414356	0.54232	0.517455	0.463379	0.573243	0.478875	0.578961	0.631932	0.45495	0.642144	0.473633	0.512329	0.562786	0.646332
location 3	inversetriangle	0.394831	0.608326	0.607946	0.542209	0.612076	0.638675	0.463228	0.462683	0.529017	0.57061	0.83136	0.460061	0.578154	0.447991	0.676606
location 4	circle	0.0902871	0.230403	0.101415	0.280944	0.191865	0.330103	0.13097	0.329889	0.133753	0.30632	0.365563	0.0982718	0.247873	0.234111	0.202444
location 4	diamond	0.132599	0.1025	0.284379	0.164944	0.223875	0.241062	0.126762	0.0535731	0.132458	0.367128	0.27933	0.21186	0.244723	0.194439	0.203206
location 4	triangle	0.105305	0.228175	0.164857	0.261669	0.0921827	0.107258	0.11644	0.276846	0.103905	0.398509	0.187318	0.240132	0.126381	0.260229	0.212954
location 4	square	0.181544	0.0683929	0.0936821	0.207002	0.193627	0.236348	0.326535	0.171828	0.119764	0.108905	0.313123	0.246748	0.117391	0.363182	0.12557
location 4	inversetriangle	0.152325	0.131904	0.291972	0.256615	0.200594	0.152218	0.160629	0.220994	0.162362	0.240261	0.563289	0.0934928	0.406084	0.277401	0.177759
location 5	circle	0.258044	0.137884	0.157427	0.174467	0.0142215	0.16251	0.0603574	0.208594	0.206398	0.161728	0.282252	0.102632	0.197458	0.175417	0.185214
location 5	diamond	0.169918	0.298084	0.222048	0.179511	0.168088	0.218313	0.265911	0.143259	0.152879	0.178258	0.0826738	0.280362	0.162385	0.173774	0.14526
location 5	triangle	0.161399	0.0799072	0.101835	0.0125118	0.118974	0.287387	0.05982	0.199173	0.18604	0.187418	0.2019	0.123163	0.0841828	0.068309	0.125459
location 5	square	0.13475	0.222995	0.134038	0.221592	0.303164	0.301015	0.246041	0.22233	0.270514	0.139304	0.150023	0.0603975	0.106559	0.229108	-0.00410755
location 5	inversetriangle	0.0883652	0.0948539	0.178811	0.221396	0.107936	0.09245	0.0400288	0.0433474	0.109129	0.135688	0.196473	0.205756	0.170344	0.0796609	0.0330655
