# Supplementary material for: Monkey V1 epidural field potentials provide detailed information about stimulus location, size, shape, and color
Source: Commun Biol. 2021 Jun 7;4:690. doi: 10.1038/s42003-021-02207-w (PMC8184760; doi:10.1038/s42003-021-02207-w)
Supplement: Supplementary file 4 — Supplementary Data 2 [file 42003_2021_2207_MOESM4_ESM.xlsx]

## Sheet: ROC M1-Location
-0.981752	-0.984779	-0.984511	-0.954474	-0.779236	-0.150531	1.12641	2.57947	3.37442	3.2406	2.55458	1.88895	1.41656	1.13605	0.857652	0.589623	0.354836	0.13586	0.0299296	-0.0272964	-0.0584494	-0.108431	-0.150846	-0.196461	-0.27362	-0.342207	-0.377655	-0.413716	-0.467852	-0.492124
-0.980385	-0.982117	-0.983469	-0.949617	-0.747741	-0.0480478	1.30969	2.8207	3.78894	3.86058	3.22271	2.47034	1.84839	1.41737	1.09319	0.822826	0.588751	0.382162	0.234214	0.130408	0.0807988	0.00676161	-0.0506402	-0.106935	-0.185037	-0.277717	-0.309387	-0.338935	-0.38895	-0.42124
-0.981246	-0.981521	-0.981598	-0.938821	-0.70678	0.0241344	1.31989	2.76758	3.88041	4.24113	3.79754	3.05378	2.31147	1.72285	1.34157	1.06051	0.831535	0.644866	0.462281	0.301568	0.215505	0.117638	0.0373195	-0.0401034	-0.129299	-0.231536	-0.277359	-0.307262	-0.340978	-0.371408
-0.978953	-0.977595	-0.977176	-0.924575	-0.662707	0.0282177	1.10584	2.31986	3.43014	4.07869	4.0106	3.4209	2.68851	2.02224	1.57326	1.302	1.10052	0.91794	0.729573	0.52459	0.36918	0.226229	0.107043	0.00998327	-0.100882	-0.196145	-0.252014	-0.291616	-0.304917	-0.314636
-0.977427	-0.975109	-0.971343	-0.906106	-0.631776	-0.0381048	0.737865	1.58947	2.49249	3.26557	3.52952	3.25426	2.69326	2.10365	1.69049	1.44653	1.2809	1.12244	0.955671	0.744978	0.554991	0.372958	0.207014	0.0786021	-0.0529099	-0.146667	-0.200036	-0.238046	-0.245589	-0.243087
-0.982442	-0.979159	-0.965509	-0.878459	-0.585117	-0.0679355	0.482335	1.01072	1.61076	2.24204	2.61364	2.60278	2.27622	1.8616	1.55486	1.37413	1.27184	1.18259	1.08869	0.916541	0.733629	0.552007	0.360571	0.187057	0.0393384	-0.056202	-0.114327	-0.162975	-0.192912	-0.197526
-0.986787	-0.980889	-0.951782	-0.811909	-0.439324	0.105416	0.582877	0.907543	1.18759	1.48339	1.73652	1.79088	1.58556	1.30518	1.1298	1.07882	1.07662	1.08575	1.04453	0.929101	0.810148	0.675078	0.49614	0.311489	0.161131	0.050853	-0.0301242	-0.0937588	-0.147854	-0.167506
-0.985343	-0.97709	-0.918461	-0.673144	-0.162812	0.447006	0.902163	1.11163	1.14685	1.14128	1.15059	1.10526	0.950961	0.760099	0.625575	0.600432	0.664275	0.744137	0.797753	0.79352	0.762394	0.700629	0.55978	0.379679	0.213601	0.0797264	-0.0268283	-0.0967271	-0.144881	-0.178352
-0.979878	-0.957536	-0.827151	-0.44618	0.191287	0.864513	1.30628	1.4157	1.26065	1.00962	0.779868	0.593479	0.421536	0.276662	0.196401	0.191098	0.251886	0.343385	0.424032	0.48782	0.522078	0.49862	0.415112	0.291464	0.152621	0.0284791	-0.0760463	-0.150364	-0.20704	-0.254427
-0.969927	-0.906048	-0.667937	-0.148312	0.565458	1.22959	1.61382	1.61839	1.32727	0.943727	0.607625	0.349516	0.152468	0.0077307	-0.0804503	-0.116217	-0.106386	-0.0493965	0.0279886	0.102151	0.158472	0.176301	0.144597	0.0742309	-0.013082	-0.0973038	-0.176031	-0.252303	-0.32291	-0.381446
-0.941781	-0.809771	-0.464831	0.130395	0.836795	1.4175	1.68943	1.61186	1.29061	0.887855	0.528391	0.238198	0.00480356	-0.182444	-0.312104	-0.378839	-0.386296	-0.347775	-0.281088	-0.212475	-0.155948	-0.11723	-0.112495	-0.142819	-0.193203	-0.250663	-0.311966	-0.374672	-0.430262	-0.472177
-0.908603	-0.715643	-0.325958	0.240455	0.84625	1.30995	1.51141	1.4366	1.1697	0.815761	0.456586	0.1388	-0.125972	-0.330569	-0.468132	-0.538959	-0.550785	-0.522829	-0.474071	-0.417489	-0.362015	-0.316821	-0.297882	-0.307262	-0.331633	-0.366059	-0.41108	-0.459142	-0.501377	-0.536602
-0.857934	-0.637671	-0.275729	0.177298	0.620419	0.948249	1.09959	1.0769	0.918218	0.666105	0.370794	0.08167	-0.172314	-0.379702	-0.527019	-0.60545	-0.628789	-0.615476	-0.580744	-0.535774	-0.494083	-0.46928	-0.468415	-0.485479	-0.507567	-0.531016	-0.554782	-0.575409	-0.593148	-0.608662
-0.841091	-0.659766	-0.391912	-0.0779773	0.216953	0.438236	0.557885	0.574666	0.501424	0.358532	0.173135	-0.0285234	-0.222542	-0.391155	-0.522659	-0.610715	-0.656032	-0.667001	-0.655973	-0.637343	-0.624685	-0.624702	-0.635554	-0.649839	-0.66161	-0.67034	-0.676357	-0.679358	-0.679263	-0.677356
-0.848942	-0.722056	-0.551676	-0.361184	-0.183541	-0.0471512	0.0323115	0.053629	0.0262311	-0.0383705	-0.13056	-0.240548	-0.356849	-0.467432	-0.563302	-0.638853	-0.693203	-0.727872	-0.747615	-0.757006	-0.761004	-0.763486	-0.764641	-0.76568	-0.768598	-0.772659	-0.775039	-0.77462	-0.772826	-0.771026
-0.884749	-0.809803	-0.711777	-0.603539	-0.502495	-0.425081	-0.381871	-0.373215	-0.39223	-0.429335	-0.474503	-0.521182	-0.568305	-0.616014	-0.66187	-0.70281	-0.737645	-0.767048	-0.792034	-0.812422	-0.827861	-0.837028	-0.838849	-0.835431	-0.832355	-0.834604	-0.842097	-0.851107	-0.857713	-0.860584
-0.936621	-0.8987	-0.850008	-0.795695	-0.742945	-0.700311	-0.674601	-0.667484	-0.675219	-0.691789	-0.711299	-0.730675	-0.749315	-0.767609	-0.785884	-0.803944	-0.821046	-0.837462	-0.853436	-0.868401	-0.881066	-0.89057	-0.897021	-0.900939	-0.903052	-0.905074	-0.908021	-0.911389	-0.913918	-0.914415
-0.949904	-0.925915	-0.896804	-0.864928	-0.833468	-0.805965	-0.785957	-0.775219	-0.773537	-0.779658	-0.791724	-0.807935	-0.82659	-0.846319	-0.865275	-0.881418	-0.893578	-0.901697	-0.907773	-0.914027	-0.921142	-0.928422	-0.935137	-0.941095	-0.945725	-0.948312	-0.948987	-0.948172	-0.946117	-0.942916
-0.944225	-0.926323	-0.904979	-0.880824	-0.855312	-0.830624	-0.809012	-0.792461	-0.782726	-0.780419	-0.785276	-0.795938	-0.811146	-0.828949	-0.847213	-0.864466	-0.880011	-0.893514	-0.905158	-0.915628	-0.92553	-0.93503	-0.9438	-0.950968	-0.955615	-0.957385	-0.956514	-0.953175	-0.947416	-0.93931
-0.948097	-0.934231	-0.917743	-0.899023	-0.878781	-0.857998	-0.837865	-0.819643	-0.804406	-0.792968	-0.785295	-0.781038	-0.780005	-0.782031	-0.787144	-0.79548	-0.807284	-0.822237	-0.839529	-0.857626	-0.874897	-0.890041	-0.902136	-0.910799	-0.915887	-0.917347	-0.915422	-0.910615	-0.903216	-0.893832
-0.940613	-0.926499	-0.910394	-0.892506	-0.872968	-0.85197	-0.829941	-0.807374	-0.785536	-0.765706	-0.749009	-0.736354	-0.72843	-0.725247	-0.726437	-0.731414	-0.739877	-0.751344	-0.765033	-0.779879	-0.794406	-0.807367	-0.817809	-0.825203	-0.829299	-0.830225	-0.828661	-0.82536	-0.821417	-0.817657
-0.936771	-0.922936	-0.907014	-0.889421	-0.870828	-0.851657	-0.832544	-0.814071	-0.796941	-0.781804	-0.769213	-0.759522	-0.752684	-0.748405	-0.746513	-0.746894	-0.749357	-0.753657	-0.759176	-0.765255	-0.771162	-0.776042	-0.77941	-0.781214	-0.781756	-0.78159	-0.781297	-0.781343	-0.781943	-0.78316
-0.935567	-0.927688	-0.918513	-0.908495	-0.898157	-0.888125	-0.878909	-0.870845	-0.864009	-0.858375	-0.853756	-0.849862	-0.846347	-0.842684	-0.838563	-0.833916	-0.82874	-0.823108	-0.817112	-0.811073	-0.805273	-0.799982	-0.795685	-0.792587	-0.791055	-0.791139	-0.793122	-0.796837	-0.801885	-0.807779
-0.935742	-0.931461	-0.92702	-0.922871	-0.919395	-0.916826	-0.91525	-0.914551	-0.914522	-0.914708	-0.914681	-0.913957	-0.912119	-0.908891	-0.904124	-0.897984	-0.890588	-0.882167	-0.87298	-0.86344	-0.853977	-0.845172	-0.837547	-0.831567	-0.82755	-0.825694	-0.826138	-0.828678	-0.833021	-0.838763
-0.93623	-0.933615	-0.93144	-0.929837	-0.928937	-0.928707	-0.929012	-0.929656	-0.93041	-0.931011	-0.931245	-0.930816	-0.929688	-0.927736	-0.924885	-0.921164	-0.916611	-0.911362	-0.905624	-0.899711	-0.89385	-0.888142	-0.882634	-0.877374	-0.872466	-0.86813	-0.864641	-0.862262	-0.861202	-0.861579
-0.923904	-0.919958	-0.916239	-0.912889	-0.909943	-0.907522	-0.905525	-0.90391	-0.902531	-0.901306	-0.899982	-0.898468	-0.896672	-0.894593	-0.892289	-0.889828	-0.887343	-0.884988	-0.882806	-0.880868	-0.879139	-0.877626	-0.876196	-0.87481	-0.873493	-0.872181	-0.870968	-0.870028	-0.869328	-0.869106
-0.881579	-0.872262	-0.863116	-0.854248	-0.845693	-0.837597	-0.830025	-0.823036	-0.816645	-0.810925	-0.805942	-0.801752	-0.798412	-0.795955	-0.794435	-0.793871	-0.794278	-0.795647	-0.79797	-0.801165	-0.805114	-0.809604	-0.814339	-0.819164	-0.823848	-0.828264	-0.832266	-0.835778	-0.838795	-0.841465
-0.764574	-0.741486	-0.71802	-0.694439	-0.671044	-0.648186	-0.626212	-0.605432	-0.586208	-0.568877	-0.553816	-0.541384	-0.53192	-0.525458	-0.521964	-0.521313	-0.523289	-0.52756	-0.533864	-0.541967	-0.551319	-0.56173	-0.572798	-0.584318	-0.596088	-0.607762	-0.619491	-0.630953	-0.642219	-0.653206
-0.368117	-0.323088	-0.278568	-0.235004	-0.192755	-0.152222	-0.113729	-0.0777463	-0.0447358	-0.0150297	0.0112386	0.0337039	0.052111	0.0663395	0.0762047	0.081689	0.082679	0.0791962	0.0712451	0.0592855	0.0434041	0.0240615	0.00166232	-0.0231612	-0.0500074	-0.078352	-0.10776	-0.138146	-0.169151	-0.200772
0.127332	0.19817	0.267382	0.334321	0.398387	0.45881	0.515102	0.566561	0.612812	0.653227	0.687598	0.715494	0.736807	0.751317	0.7591	0.760111	0.754257	0.741829	0.723307	0.699	0.669312	0.634892	0.59619	0.553805	0.508478	0.460736	0.411196	0.360478	0.308947	0.257076
0.340425	0.426502	0.510735	0.59224	0.670263	0.744053	0.812941	0.876299	0.933519	0.984098	1.02758	1.0637	1.09191	1.11239	1.12489	1.12957	1.1264	1.11569	1.09774	1.0729	1.04151	1.00417	0.961384	0.913704	0.861791	0.806317	0.747814	0.687007	0.624331	0.560546
0.38507	0.467968	0.549532	0.629141	0.706077	0.779761	0.84948	0.914639	0.974657	1.02897	1.07716	1.11879	1.15344	1.18085	1.20108	1.21394	1.2194	1.21763	1.20881	1.1931	1.17085	1.14247	1.10843	1.06893	1.02469	0.976162	0.924009	0.868533	0.810363	0.750116
0.579764	0.65698	0.732284	0.805022	0.874921	0.941338	1.00388	1.06225	1.1158	1.16437	1.20756	1.24519	1.27694	1.30272	1.3225	1.33623	1.34388	1.34554	1.34138	1.33153	1.31627	1.29587	1.27045	1.24049	1.20628	1.16819	1.12667	1.08182	1.03399	0.983628
0.927048	0.998962	1.06824	1.13451	1.19736	1.25669	1.31223	1.36369	1.41083	1.45349	1.49166	1.52505	1.55348	1.57716	1.59563	1.6091	1.61752	1.62093	1.61936	1.61289	1.60168	1.5857	1.56507	1.54028	1.51128	1.47857	1.44208	1.40225	1.35952	1.3139
1.26537	1.32727	1.38644	1.44264	1.49574	1.54536	1.59153	1.63393	1.67259	1.70724	1.73783	1.76422	1.78632	1.80415	1.81759	1.82659	1.83122	1.8315	1.82729	1.81897	1.80641	1.78981	1.76932	1.74495	1.71692	1.68545	1.65065	1.61286	1.57216	1.52888

## Sheet: ROC M1-Size
-0.552089	-0.542223	-0.523942	-0.522231	-0.31612	0.450197	1.46486	2.28399	2.06838	1.37293	0.807834	0.53427	0.518423	0.548112	0.50891	0.396707	0.00291095	-0.219038	-0.261544	-0.328696	-0.351211	-0.230421	-0.189697	-0.273954	-0.278503	-0.223673	-0.258925	-0.281521	-0.261506	-0.238985
-0.599312	-0.588384	-0.57044	-0.537195	-0.204725	0.772379	1.99625	2.9093	2.80325	2.19103	1.38104	0.998169	0.986144	0.904897	0.709373	0.529494	0.174124	-0.178043	-0.199876	-0.206744	-0.195144	-0.136197	-0.101135	-0.170924	-0.157169	-0.134799	-0.179174	-0.289401	-0.340652	-0.254803
-0.6544	-0.638551	-0.634009	-0.553489	-0.0974109	0.980298	2.15293	3.04335	3.31134	2.90917	2.00701	1.57359	1.49266	1.20612	0.86143	0.651923	0.256517	-0.119437	-0.104572	-0.0725554	0.00574269	-0.0181587	-0.113031	-0.176968	-0.115853	-0.0297436	-0.0737572	-0.255706	-0.321971	-0.276248
-0.707791	-0.680313	-0.667484	-0.574371	-0.128211	0.98583	1.972	2.63906	3.23228	3.11805	2.43869	2.04257	1.90448	1.49013	1.06753	0.725351	0.292782	0.0454096	0.0733015	0.0311644	0.0644541	-0.0147857	-0.162753	-0.248006	-0.213675	-0.0221027	0.019887	-0.153123	-0.203198	-0.21572
-0.686811	-0.671623	-0.678466	-0.596172	-0.0898236	0.92311	1.68095	2.18063	2.67467	2.62633	2.12212	1.84033	1.77887	1.35598	0.895043	0.588469	0.389098	0.352259	0.32958	0.157954	-0.0310443	-0.180378	-0.276841	-0.300659	-0.267695	-0.0999438	0.0545921	0.00854211	-0.00730792	-0.0800035
-0.608007	-0.635785	-0.66607	-0.506814	0.142445	0.941956	1.47487	1.92643	2.19746	1.88718	1.33425	1.12331	0.99947	0.724573	0.450243	0.391564	0.514537	0.713767	0.657525	0.409397	0.103902	-0.137049	-0.286167	-0.292573	-0.215236	-0.0545195	0.157648	0.214697	0.190639	0.120181
-0.602363	-0.610548	-0.480005	-0.0131865	0.775564	1.46675	1.9181	2.16269	2.01438	1.45801	0.824249	0.379182	0.188034	0.192341	0.205481	0.359495	0.617281	0.800944	0.75714	0.68489	0.522695	0.30069	0.0812987	-0.112136	-0.183904	-0.130257	-0.0310567	0.0125126	-0.0204614	-0.107407
-0.685792	-0.555456	0.0011937	1.05176	2.21773	3.05113	3.33559	2.95991	2.12623	1.23621	0.434282	-0.135283	-0.25938	-0.0745488	0.165388	0.441673	0.622546	0.531475	0.473641	0.582864	0.608565	0.437354	0.112244	-0.225315	-0.364715	-0.410077	-0.404865	-0.38854	-0.439799	-0.501892
-0.683992	-0.503408	0.300987	1.91809	3.77216	4.94048	5.05738	4.27035	2.96405	1.55326	0.369668	-0.278004	-0.399054	-0.218585	0.0293992	0.32531	0.486405	0.392704	0.286076	0.293045	0.280948	0.16633	0.00341757	-0.179384	-0.371687	-0.514526	-0.510779	-0.449879	-0.439161	-0.472874
-0.654982	-0.409169	0.422071	2.07129	4.21498	5.92274	6.56781	5.90938	4.24695	2.36538	0.907096	0.0542146	-0.237859	-0.206929	-0.102407	0.00955744	0.0837408	0.0714496	0.0106262	-0.0254785	0.0430065	0.152064	0.153465	0.0422413	-0.140432	-0.280637	-0.275745	-0.204592	-0.197221	-0.328846
-0.621493	-0.367089	0.309324	1.60106	3.37499	5.01219	5.94096	5.87532	4.82591	3.27834	1.84595	0.81514	0.222667	-0.0358099	-0.129461	-0.178841	-0.218885	-0.261946	-0.316308	-0.324489	-0.219347	-0.0698407	-0.0161361	-0.0359603	-0.0402736	-0.0613226	-0.134096	-0.236891	-0.349839	-0.475706
-0.560181	-0.437156	0.0424867	1.10171	2.57474	3.95499	4.79962	4.97828	4.55752	3.70008	2.63125	1.60611	0.796206	0.24037	-0.108679	-0.297001	-0.371782	-0.413422	-0.474378	-0.529112	-0.523211	-0.44329	-0.361538	-0.320094	-0.289201	-0.269272	-0.288078	-0.372569	-0.502401	-0.598055
-0.364936	-0.261026	0.0827284	0.789858	1.7231	2.63988	3.29911	3.53218	3.33747	2.8289	2.14699	1.44825	0.845174	0.349138	-0.0426744	-0.309031	-0.463046	-0.54854	-0.610776	-0.670982	-0.691438	-0.653309	-0.613124	-0.589446	-0.571581	-0.543247	-0.496132	-0.474432	-0.502293	-0.524343
-0.10057	0.0503328	0.32161	0.756291	1.32601	1.88239	2.26385	2.39848	2.25796	1.86004	1.31672	0.792158	0.388305	0.120706	-0.0610935	-0.220441	-0.364462	-0.480191	-0.58207	-0.678064	-0.726356	-0.70536	-0.659506	-0.621853	-0.573072	-0.511681	-0.466075	-0.462268	-0.48985	-0.508767
-0.115103	0.0506486	0.303501	0.625664	0.963315	1.24293	1.40901	1.41148	1.22003	0.887893	0.509763	0.16262	-0.0973224	-0.254562	-0.346297	-0.428831	-0.525513	-0.621964	-0.701123	-0.754176	-0.769463	-0.729407	-0.640253	-0.541863	-0.482001	-0.479647	-0.527655	-0.598284	-0.651078	-0.666908
-0.0292615	0.0331652	0.118385	0.222262	0.309379	0.339331	0.304056	0.229628	0.13101	0.0150165	-0.0971142	-0.190316	-0.260698	-0.318634	-0.383904	-0.46502	-0.551486	-0.615629	-0.644876	-0.651741	-0.652083	-0.636716	-0.594314	-0.554292	-0.552133	-0.569585	-0.577786	-0.571128	-0.563158	-0.576727
-0.496446	-0.458726	-0.390095	-0.307164	-0.237595	-0.213656	-0.238732	-0.290936	-0.347151	-0.400232	-0.449628	-0.489682	-0.518952	-0.543825	-0.571063	-0.590558	-0.586813	-0.559468	-0.528107	-0.515282	-0.521174	-0.529443	-0.532596	-0.533401	-0.518374	-0.474453	-0.409489	-0.352544	-0.320586	-0.321797
-0.56886	-0.567968	-0.546216	-0.529817	-0.525679	-0.529148	-0.528957	-0.514208	-0.47967	-0.4274	-0.371353	-0.332118	-0.324388	-0.35128	-0.405843	-0.471219	-0.528737	-0.565001	-0.581829	-0.591357	-0.604519	-0.623481	-0.639642	-0.643824	-0.631491	-0.601268	-0.557062	-0.517907	-0.502475	-0.51946
-0.504011	-0.459992	-0.392511	-0.324645	-0.267659	-0.222633	-0.181424	-0.138395	-0.093868	-0.0566846	-0.0298873	-0.0221426	-0.0382173	-0.079471	-0.14197	-0.222084	-0.309541	-0.386879	-0.441482	-0.473319	-0.494241	-0.515406	-0.540018	-0.5669	-0.591645	-0.609107	-0.617466	-0.621548	-0.631078	-0.654179
-0.447175	-0.365355	-0.291891	-0.232412	-0.186469	-0.150471	-0.123036	-0.102855	-0.0949095	-0.0988668	-0.110465	-0.126376	-0.147752	-0.177084	-0.215615	-0.258623	-0.297529	-0.324403	-0.335982	-0.334621	-0.327899	-0.319923	-0.313364	-0.315306	-0.334132	-0.377364	-0.442961	-0.515925	-0.578588	-0.618116
-0.37127	-0.339143	-0.332639	-0.351109	-0.381482	-0.40811	-0.417791	-0.408504	-0.385205	-0.356477	-0.330518	-0.30861	-0.287071	-0.265977	-0.247215	-0.233009	-0.222295	-0.217023	-0.215305	-0.218078	-0.225163	-0.234014	-0.236591	-0.225855	-0.203915	-0.182011	-0.170447	-0.172234	-0.18611	-0.202142
-0.583793	-0.574303	-0.564839	-0.551124	-0.530328	-0.501005	-0.462445	-0.413801	-0.352137	-0.276849	-0.19019	-0.0956162	-0.00224123	0.081053	0.147005	0.190253	0.210282	0.208151	0.18588	0.152687	0.113805	0.0753965	0.0435522	0.0207169	0.0085532	0.00528303	0.0107045	0.0220078	0.0356155	0.0488786
-0.666643	-0.638497	-0.608846	-0.57786	-0.54387	-0.505341	-0.458615	-0.401488	-0.333365	-0.255735	-0.169899	-0.0821416	0.000219573	0.0671653	0.112417	0.133169	0.131345	0.111333	0.0803007	0.0458132	0.0137814	-0.0135242	-0.0375764	-0.0599099	-0.0816625	-0.10241	-0.11865	-0.127885	-0.127663	-0.118895
-0.546088	-0.489365	-0.440299	-0.399212	-0.364911	-0.334787	-0.307459	-0.280771	-0.256385	-0.234041	-0.216032	-0.20424	-0.200191	-0.204816	-0.217412	-0.235505	-0.255061	-0.272968	-0.28676	-0.295667	-0.299423	-0.299445	-0.297636	-0.294284	-0.28929	-0.280354	-0.266873	-0.245878	-0.216053	-0.17656
-0.421786	-0.380223	-0.34595	-0.320127	-0.304715	-0.301243	-0.309981	-0.328938	-0.355608	-0.387392	-0.421593	-0.455801	-0.48848	-0.518772	-0.546131	-0.570837	-0.591692	-0.608615	-0.619821	-0.624495	-0.62136	-0.60979	-0.589936	-0.562409	-0.526784	-0.482966	-0.431194	-0.372111	-0.305912	-0.233936
-0.387834	-0.384923	-0.387713	-0.396806	-0.41275	-0.434725	-0.462809	-0.495185	-0.530486	-0.566318	-0.601922	-0.63585	-0.667737	-0.696932	-0.72247	-0.744319	-0.762345	-0.775689	-0.784309	-0.786768	-0.782064	-0.769488	-0.748303	-0.717834	-0.678665	-0.631172	-0.576447	-0.516153	-0.452501	-0.386879
-0.504707	-0.498492	-0.491895	-0.485772	-0.481181	-0.479211	-0.481118	-0.486795	-0.497121	-0.511912	-0.531328	-0.554522	-0.581009	-0.609373	-0.63901	-0.667739	-0.694562	-0.717478	-0.735574	-0.746963	-0.750715	-0.746356	-0.733225	-0.711727	-0.682207	-0.645003	-0.601943	-0.554	-0.50215	-0.447621
-0.521332	-0.495396	-0.47201	-0.451657	-0.435396	-0.423911	-0.416227	-0.412416	-0.412298	-0.415498	-0.421891	-0.43145	-0.444328	-0.460682	-0.479916	-0.50207	-0.526319	-0.552091	-0.578134	-0.60353	-0.625419	-0.643496	-0.65603	-0.662185	-0.660945	-0.652901	-0.636933	-0.613094	-0.581891	-0.54282
-0.215612	-0.180159	-0.148207	-0.119994	-0.0955023	-0.0745142	-0.0569542	-0.043537	-0.0344734	-0.0298348	-0.0305962	-0.0366858	-0.0489431	-0.066407	-0.0890075	-0.116625	-0.148282	-0.182922	-0.21906	-0.256284	-0.293062	-0.32919	-0.363402	-0.396235	-0.426429	-0.453839	-0.477746	-0.496139	-0.508329	-0.511911
0.136539	0.16439	0.185278	0.199924	0.208488	0.21097	0.208395	0.200979	0.190583	0.176076	0.158019	0.137632	0.115244	0.0906904	0.0644013	0.0363266	0.00764116	-0.0231554	-0.0558236	-0.0901765	-0.126202	-0.164171	-0.203868	-0.244683	-0.285186	-0.325023	-0.362688	-0.397134	-0.426478	-0.45021
-0.221074	-0.211852	-0.204865	-0.199399	-0.195252	-0.193297	-0.19301	-0.194566	-0.198615	-0.204686	-0.213116	-0.224216	-0.237331	-0.252746	-0.270704	-0.290802	-0.313014	-0.33652	-0.361739	-0.387666	-0.414094	-0.440084	-0.46546	-0.489274	-0.510861	-0.52968	-0.545148	-0.556538	-0.563602	-0.565146
-0.474847	-0.470667	-0.467422	-0.465338	-0.463952	-0.46364	-0.464646	-0.466509	-0.46932	-0.47324	-0.478254	-0.484126	-0.490759	-0.4984	-0.507191	-0.516823	-0.527157	-0.537744	-0.548821	-0.560088	-0.571021	-0.581615	-0.591474	-0.599886	-0.607049	-0.612349	-0.616174	-0.617615	-0.61679	-0.613294
-0.631344	-0.630576	-0.629912	-0.629487	-0.62942	-0.629262	-0.629131	-0.629244	-0.629354	-0.629691	-0.6306	-0.631522	-0.632966	-0.634485	-0.636341	-0.638498	-0.640836	-0.643179	-0.645582	-0.647879	-0.649905	-0.652124	-0.653831	-0.655188	-0.65577	-0.65563	-0.654843	-0.653125	-0.650187	-0.646219
-0.576612	-0.573585	-0.571339	-0.569745	-0.568879	-0.568638	-0.569458	-0.570978	-0.573157	-0.576187	-0.579758	-0.584188	-0.588782	-0.594147	-0.599678	-0.605333	-0.611092	-0.617	-0.622898	-0.62884	-0.634349	-0.639719	-0.64461	-0.649094	-0.653079	-0.655946	-0.657899	-0.659078	-0.659047	-0.657829
-0.507244	-0.50554	-0.505124	-0.506012	-0.508005	-0.511395	-0.515623	-0.520905	-0.527398	-0.534581	-0.542404	-0.550913	-0.559851	-0.569091	-0.578384	-0.587907	-0.597279	-0.606583	-0.615451	-0.624153	-0.632336	-0.639734	-0.646478	-0.652429	-0.657536	-0.661461	-0.664223	-0.665655	-0.665461	-0.663799

## Sheet: ROC M1-Shape
-0.554798	-0.576378	-0.616158	-0.609854	-0.487307	-0.219161	-0.0674605	0.461569	1.57158	2.74632	2.39286	1.10731	0.608791	0.208881	0.101514	0.28971	0.589106	0.696921	0.487957	0.214431	-0.168094	-0.478375	-0.629035	-0.585745	-0.566525	-0.568751	-0.631326	-0.672789	-0.585635	-0.6409
-0.605855	-0.639404	-0.657629	-0.684579	-0.551344	-0.209433	0.217917	0.780643	2.04965	3.57206	3.31707	1.79063	0.780681	0.277255	0.224158	0.449897	0.67881	0.645726	0.499464	0.399451	0.0299981	-0.317922	-0.54962	-0.535721	-0.617695	-0.568784	-0.563215	-0.540384	-0.495524	-0.613008
-0.622341	-0.696132	-0.778146	-0.712177	-0.542713	-0.108479	0.506734	1.14312	2.47256	4.26773	4.45286	3.20749	1.64789	0.765869	0.426804	0.43925	0.539909	0.515409	0.471263	0.495465	0.0934522	-0.272021	-0.59606	-0.571919	-0.569869	-0.401371	-0.454714	-0.509496	-0.5	-0.504932
-0.473261	-0.580365	-0.762018	-0.617618	-0.35101	-0.00574237	0.476877	1.16818	2.56102	4.52813	5.47612	4.71991	3.10822	1.76352	0.940894	0.558473	0.501614	0.545336	0.582634	0.603546	0.130969	-0.307031	-0.646195	-0.568646	-0.490362	-0.360266	-0.450027	-0.596063	-0.590794	-0.486562
-0.442323	-0.432086	-0.636247	-0.522553	-0.305783	0.0439517	0.321902	0.770857	2.10769	3.87702	4.91904	4.40549	3.03891	1.89249	1.14462	0.780434	0.663086	0.814579	0.899552	0.599943	0.124076	-0.190066	-0.423283	-0.480424	-0.518186	-0.469527	-0.468498	-0.542221	-0.604541	-0.519198
-0.643827	-0.534287	-0.577167	-0.446504	-0.281948	0.133924	0.400512	0.750033	1.75188	2.60215	2.81229	2.41275	1.7592	1.13642	0.624159	0.299491	0.298526	0.588737	0.668972	0.346927	-0.072137	-0.268985	-0.401276	-0.533121	-0.575565	-0.447634	-0.344855	-0.321614	-0.484679	-0.523238
-0.56711	-0.586605	-0.591021	-0.376047	0.0480897	0.789553	1.3858	1.71415	1.94977	1.67098	1.2948	1.16411	0.782751	0.228399	-0.126683	-0.351129	-0.259109	0.0391479	0.114669	-0.151763	-0.449935	-0.516632	-0.53937	-0.573541	-0.512315	-0.329574	-0.359387	-0.336271	-0.36244	-0.412371
-0.378124	-0.711636	-0.762447	-0.165676	1.04264	2.40651	3.18513	3.17078	2.62892	1.67061	0.804615	0.449924	-0.0124377	-0.415256	-0.545599	-0.60501	-0.467838	-0.241239	-0.170871	-0.395185	-0.599508	-0.570411	-0.550166	-0.633118	-0.604129	-0.425868	-0.349664	-0.360285	-0.326303	-0.322956
-0.602457	-0.834711	-0.69502	0.202633	1.82938	3.45535	4.26663	4.11673	3.21256	1.91845	0.80349	0.126909	-0.3323	-0.472179	-0.405786	-0.513296	-0.488659	-0.352012	-0.359605	-0.584293	-0.738546	-0.60951	-0.449692	-0.473182	-0.433291	-0.260245	-0.218287	-0.31677	-0.292221	-0.198454
-0.568041	-0.735615	-0.464653	0.624801	2.44464	4.17418	4.92267	4.65508	3.75647	2.53402	1.20107	0.08411	-0.602295	-0.724568	-0.563304	-0.476644	-0.458299	-0.49908	-0.622942	-0.809576	-0.899125	-0.719812	-0.429073	-0.365366	-0.316476	-0.200808	-0.173347	-0.14277	0.0075423	0.093982
-0.359472	-0.445635	-0.163325	0.861217	2.52077	4.14372	5.02456	5.06371	4.51358	3.3996	1.88116	0.486777	-0.388924	-0.701477	-0.635273	-0.393307	-0.200474	-0.184189	-0.320857	-0.556105	-0.764469	-0.809528	-0.738737	-0.690371	-0.612822	-0.515707	-0.418346	-0.250399	-0.0768261	-0.0713077
-0.27881	-0.210842	0.109373	0.896284	2.0978	3.26404	3.91473	3.93353	3.46873	2.65321	1.68397	0.769379	0.00057013	-0.512502	-0.690046	-0.598516	-0.371437	-0.194102	-0.178862	-0.301567	-0.484401	-0.629347	-0.674151	-0.646183	-0.587321	-0.547654	-0.537171	-0.50905	-0.495176	-0.516266
-0.245999	-0.160407	0.0732193	0.505308	1.07632	1.58737	1.85809	1.85167	1.63401	1.27996	0.867091	0.401862	-0.120316	-0.565296	-0.7988	-0.817463	-0.683601	-0.470049	-0.257257	-0.126487	-0.111932	-0.187102	-0.282335	-0.361303	-0.437881	-0.545015	-0.694581	-0.808257	-0.831665	-0.77134
-0.0545451	-0.0413384	0.0266744	0.184676	0.382942	0.545037	0.64627	0.682494	0.62507	0.471772	0.255185	-0.0104114	-0.3203	-0.61294	-0.811036	-0.898234	-0.87353	-0.741331	-0.534601	-0.312045	-0.164404	-0.140238	-0.203317	-0.260708	-0.27967	-0.289338	-0.342134	-0.450191	-0.545831	-0.571397
-0.393179	-0.23411	-0.10523	-0.00960836	0.0527183	0.109289	0.182332	0.242286	0.239319	0.172596	0.0719437	-0.0558968	-0.230184	-0.459306	-0.69177	-0.83845	-0.85687	-0.757175	-0.613404	-0.515354	-0.50602	-0.572387	-0.649123	-0.655961	-0.550217	-0.404264	-0.351814	-0.416468	-0.493385	-0.50377
-0.961053	-0.831337	-0.690444	-0.547187	-0.40479	-0.273149	-0.170286	-0.104257	-0.0482723	0.0458845	0.174841	0.251815	0.17712	-0.0431921	-0.300626	-0.485256	-0.548722	-0.516619	-0.451853	-0.41333	-0.453811	-0.570612	-0.69632	-0.772294	-0.76691	-0.723937	-0.704842	-0.702456	-0.679776	-0.637005
-0.819896	-0.797438	-0.737299	-0.634509	-0.504227	-0.367484	-0.243799	-0.144796	-0.0644959	0.0175065	0.10361	0.147946	0.0999896	-0.0357037	-0.202239	-0.338698	-0.427106	-0.501199	-0.581036	-0.663149	-0.753705	-0.856404	-0.949643	-1.008	-1.02703	-1.02094	-0.992591	-0.928156	-0.812309	-0.643186
-0.690047	-0.681431	-0.594676	-0.455802	-0.298186	-0.136213	0.0118062	0.118046	0.151064	0.100918	-0.0152225	-0.167657	-0.322074	-0.450872	-0.534845	-0.573983	-0.591384	-0.61081	-0.643498	-0.679869	-0.710129	-0.735117	-0.751693	-0.752237	-0.734446	-0.709498	-0.668762	-0.584438	-0.435094	-0.226273
-0.731146	-0.686726	-0.598172	-0.479861	-0.360281	-0.262252	-0.195763	-0.170572	-0.194147	-0.268477	-0.376958	-0.498033	-0.604676	-0.67777	-0.713172	-0.713839	-0.687705	-0.636155	-0.555009	-0.449828	-0.34708	-0.278281	-0.258778	-0.269191	-0.287174	-0.300677	-0.306604	-0.306199	-0.293943	-0.271033
-0.710363	-0.737186	-0.749405	-0.756576	-0.7724	-0.799674	-0.834086	-0.865726	-0.889318	-0.90964	-0.925618	-0.934979	-0.92926	-0.898929	-0.84183	-0.765193	-0.683475	-0.611331	-0.554383	-0.514077	-0.483935	-0.457935	-0.431559	-0.403614	-0.375849	-0.349469	-0.324372	-0.300474	-0.281429	-0.271158
-0.743637	-0.745376	-0.740715	-0.739438	-0.749707	-0.774803	-0.810242	-0.850229	-0.89184	-0.934366	-0.979332	-1.02422	-1.06041	-1.08128	-1.0814	-1.06192	-1.02823	-0.986735	-0.939529	-0.887008	-0.827502	-0.759649	-0.683674	-0.603945	-0.5298	-0.468605	-0.427889	-0.402033	-0.378123	-0.33988
-0.729011	-0.727274	-0.713549	-0.692698	-0.670988	-0.654779	-0.646389	-0.643323	-0.64246	-0.642241	-0.645384	-0.658945	-0.68742	-0.729098	-0.77827	-0.822631	-0.850792	-0.852519	-0.82147	-0.754696	-0.651801	-0.518041	-0.367802	-0.216044	-0.0783121	0.0318654	0.108096	0.150867	0.165381	0.167203
-0.615456	-0.651988	-0.674417	-0.687905	-0.695108	-0.700975	-0.707628	-0.716144	-0.725116	-0.733832	-0.743677	-0.758406	-0.783096	-0.820454	-0.866011	-0.914396	-0.955799	-0.98278	-0.990132	-0.972319	-0.924804	-0.845846	-0.738232	-0.614643	-0.485121	-0.356271	-0.232797	-0.11369	0.000746879	0.11589
-0.370671	-0.463805	-0.553652	-0.636693	-0.711507	-0.777295	-0.83336	-0.879332	-0.914125	-0.937015	-0.945882	-0.944254	-0.934655	-0.922543	-0.910192	-0.898737	-0.887683	-0.876213	-0.862075	-0.842204	-0.813597	-0.773388	-0.721369	-0.659907	-0.590031	-0.512927	-0.429099	-0.338424	-0.242884	-0.141545
0.0396169	-0.0148361	-0.0761742	-0.139707	-0.200391	-0.252093	-0.291725	-0.317658	-0.328524	-0.328275	-0.318742	-0.301746	-0.2783	-0.252557	-0.228255	-0.210196	-0.199276	-0.197094	-0.201126	-0.212126	-0.23132	-0.25576	-0.287678	-0.325611	-0.366128	-0.408616	-0.449893	-0.488459	-0.52129	-0.5454
0.218549	0.245256	0.255932	0.250896	0.232691	0.203771	0.169146	0.132139	0.0987618	0.0716078	0.0531948	0.0436517	0.0441054	0.0538243	0.0705999	0.0944934	0.122344	0.152346	0.179322	0.198364	0.204814	0.195721	0.167273	0.119402	0.0545979	-0.0210496	-0.102298	-0.180465	-0.250196	-0.307174
-0.329322	-0.31373	-0.306024	-0.305658	-0.312451	-0.324869	-0.341096	-0.358826	-0.376109	-0.390304	-0.399216	-0.40092	-0.394214	-0.378124	-0.353434	-0.322072	-0.285922	-0.245117	-0.203022	-0.161898	-0.123004	-0.0894132	-0.0617206	-0.0418364	-0.0279724	-0.0218566	-0.0209053	-0.0239793	-0.0305141	-0.0386734
-0.543262	-0.556698	-0.571242	-0.585543	-0.599405	-0.612853	-0.62492	-0.636583	-0.647616	-0.657386	-0.667044	-0.675392	-0.681417	-0.684529	-0.683505	-0.679279	-0.670248	-0.655584	-0.637504	-0.614474	-0.58582	-0.553439	-0.51621	-0.474418	-0.428359	-0.380188	-0.33218	-0.287088	-0.245336	-0.210107
-0.35738	-0.359729	-0.361549	-0.361617	-0.36125	-0.358037	-0.353593	-0.346429	-0.337787	-0.327247	-0.315971	-0.304582	-0.293955	-0.285518	-0.279683	-0.276615	-0.277069	-0.279418	-0.282226	-0.284486	-0.285435	-0.285222	-0.282702	-0.27801	-0.271138	-0.26047	-0.247061	-0.231864	-0.216476	-0.200171
-0.472763	-0.454111	-0.434285	-0.412348	-0.389235	-0.364512	-0.338007	-0.310424	-0.281899	-0.252335	-0.222937	-0.193314	-0.163685	-0.135813	-0.110223	-0.0872886	-0.067216	-0.0508156	-0.0388665	-0.0302899	-0.0243717	-0.0219666	-0.0218834	-0.0233091	-0.0256665	-0.029217	-0.0326846	-0.0367667	-0.0408589	-0.0458762
-0.606859	-0.583663	-0.558838	-0.533202	-0.50723	-0.480881	-0.455247	-0.429431	-0.404554	-0.380654	-0.358741	-0.338493	-0.320954	-0.30542	-0.292781	-0.283011	-0.275717	-0.270289	-0.267497	-0.266638	-0.267853	-0.271203	-0.276462	-0.283143	-0.29164	-0.301628	-0.313072	-0.325184	-0.336814	-0.348358
-0.368519	-0.366749	-0.364792	-0.360867	-0.356929	-0.352297	-0.347027	-0.341359	-0.335286	-0.328793	-0.320683	-0.312636	-0.304203	-0.29557	-0.28588	-0.276571	-0.266549	-0.256705	-0.246478	-0.236203	-0.225178	-0.214574	-0.203697	-0.192247	-0.180424	-0.168143	-0.155329	-0.142327	-0.127932	-0.113925
0.265656	0.261114	0.258417	0.256916	0.256132	0.256807	0.258405	0.261049	0.263774	0.266974	0.270071	0.273859	0.277729	0.281413	0.284624	0.288394	0.291006	0.293769	0.296933	0.29928	0.302205	0.305991	0.309451	0.313548	0.318005	0.321646	0.325705	0.32983	0.333819	0.33946
1.16723	1.18978	1.20821	1.2245	1.23782	1.24794	1.25502	1.25849	1.25962	1.25867	1.25487	1.24891	1.24144	1.2318	1.22069	1.20774	1.19401	1.17811	1.16035	1.14128	1.12046	1.09914	1.0762	1.05239	1.02934	1.00496	0.980463	0.954868	0.929448	0.903051
1.19469	1.24322	1.28919	1.33255	1.3719	1.40735	1.43966	1.46883	1.49436	1.51611	1.53412	1.54869	1.56025	1.56854	1.57404	1.57721	1.57919	1.57892	1.57589	1.57197	1.56596	1.55931	1.54984	1.53953	1.5267	1.51376	1.49915	1.48322	1.46555	1.44533

## Sheet: ROC M1-Color
-0.98998	-0.84936	-0.868121	-0.927672	-0.853724	-0.643051	-0.567078	-0.663271	-0.910284	-0.965621	-0.754776	-0.620897	-0.535879	-0.438851	-0.191622	-0.465223	-0.756823	-0.636779	-0.469794	-0.492536	-0.505692	-0.288393	-0.173313	0.161645	0.649064	0.844591	0.807765	0.838756	0.802856	0.81428
-0.934122	-0.87409	-0.787141	-0.842201	-0.808793	-0.675194	-0.474296	-0.449422	-0.71469	-0.894408	-0.756903	-0.581749	-0.458654	-0.213857	-0.158753	-0.565227	-0.794354	-0.655687	-0.585487	-0.610746	-0.440821	-0.0658102	0.221219	0.586948	1.04088	1.2282	1.29371	1.40762	1.49868	1.56535
-0.892277	-0.938338	-0.850837	-0.874336	-0.839305	-0.751567	-0.608235	-0.571747	-0.683985	-0.794467	-0.644674	-0.475821	-0.343673	-0.146716	-0.34199	-0.732822	-0.890483	-0.844241	-0.795184	-0.727332	-0.386968	0.0438733	0.372366	0.585476	0.981636	1.31287	1.60062	1.90811	2.26131	2.34868
-0.936374	-0.890217	-0.931233	-1.01164	-0.90639	-0.831835	-0.71056	-0.649178	-0.769429	-0.823972	-0.691494	-0.616773	-0.612447	-0.465971	-0.509079	-0.793138	-0.895116	-0.843576	-0.726788	-0.5964	-0.234674	0.183397	0.346001	0.482081	0.771582	1.19864	1.60877	2.10862	2.59387	2.66566
-0.947297	-0.816629	-0.89636	-0.932031	-0.838463	-0.822042	-0.713646	-0.580226	-0.626975	-0.738335	-0.685145	-0.738962	-0.951054	-0.909896	-0.777927	-0.815751	-0.756457	-0.605502	-0.428046	-0.181631	0.111836	0.407181	0.414619	0.415785	0.61596	1.17739	1.76416	2.08897	2.30551	2.30108
-0.88565	-0.904587	-1.01728	-0.912822	-0.79771	-0.758384	-0.626461	-0.461103	-0.387625	-0.418943	-0.452974	-0.549463	-0.765969	-0.865806	-0.845902	-0.796467	-0.632111	-0.425482	-0.183292	0.18205	0.471534	0.576789	0.406332	0.30933	0.613468	1.25089	1.90605	2.01203	1.69832	1.5134
-0.872907	-0.890382	-0.951371	-0.854272	-0.749989	-0.686675	-0.609125	-0.56741	-0.503161	-0.560578	-0.618816	-0.52003	-0.477039	-0.521598	-0.594559	-0.585129	-0.355752	-0.135095	0.124398	0.507908	0.858494	0.874038	0.533285	0.341592	0.501821	0.907994	1.24593	1.30136	1.20951	1.24377
-0.821051	-0.791425	-0.802339	-0.711729	-0.535758	-0.470517	-0.558657	-0.6464	-0.684412	-0.797608	-0.907576	-0.830047	-0.619352	-0.479588	-0.477919	-0.479298	-0.305055	-0.129796	0.095885	0.343484	0.520477	0.673785	0.542744	0.351388	0.365365	0.431311	0.419342	0.485255	0.741891	1.26994
-0.93058	-0.772675	-0.640702	-0.496855	-0.310153	-0.268576	-0.464359	-0.620647	-0.691216	-0.747519	-0.716628	-0.550266	-0.369913	-0.244908	-0.148803	-0.0523609	0.08416	0.158092	0.139793	-0.000514221	-0.185207	-0.0807101	0.164557	0.246594	0.224391	0.1767	0.170353	0.285664	0.62804	1.25862
-0.751825	-0.773662	-0.662268	-0.376688	-0.0580345	-0.0161252	-0.215699	-0.443394	-0.58553	-0.665446	-0.650731	-0.459968	-0.192108	-0.0235474	0.0184984	0.0348945	0.168842	0.347807	0.346971	0.0992059	-0.202444	-0.221756	0.0230447	0.212318	0.244546	0.291721	0.381143	0.510843	0.814543	1.07367
-0.699122	-0.800388	-0.697818	-0.500874	-0.362219	-0.32521	-0.390297	-0.535024	-0.657666	-0.724174	-0.775768	-0.812488	-0.729205	-0.566781	-0.511362	-0.521541	-0.387707	-0.178129	-0.057146	-0.0292795	0.013424	0.207943	0.481333	0.762604	0.995632	1.06005	0.917062	0.711174	0.590892	0.436643
-0.644542	-0.657133	-0.68384	-0.684437	-0.627327	-0.56264	-0.565492	-0.655899	-0.781453	-0.868245	-0.934183	-1.01143	-1.03549	-0.970066	-0.845611	-0.674434	-0.453726	-0.218726	0.00897917	0.291197	0.659287	1.0549	1.37712	1.67238	2.02509	2.21241	1.95509	1.38637	0.80348	0.350103
-0.395676	-0.459849	-0.584128	-0.732147	-0.851344	-0.908523	-0.920844	-0.934104	-0.959686	-0.966757	-0.947475	-0.931435	-0.929807	-0.893178	-0.772894	-0.615882	-0.480567	-0.318845	-0.139495	0.0204544	0.211406	0.548171	1.02363	1.48631	1.85715	2.10204	2.06855	1.69728	1.11253	0.521823
-0.334455	-0.381661	-0.419285	-0.45548	-0.56873	-0.749115	-0.844675	-0.76771	-0.577503	-0.367565	-0.195388	-0.0764904	-0.033456	-0.0912355	-0.257971	-0.478174	-0.654331	-0.721936	-0.667683	-0.551525	-0.415429	-0.199131	0.146771	0.521609	0.795993	0.912796	0.861788	0.667165	0.414533	0.195448
-0.905139	-0.90165	-0.840955	-0.758521	-0.712437	-0.721031	-0.754236	-0.746896	-0.660619	-0.509468	-0.298737	-0.0398708	0.209729	0.384088	0.395904	0.203098	-0.0920853	-0.331451	-0.451215	-0.445246	-0.341223	-0.171417	0.0171896	0.119505	0.075479	-0.0710456	-0.213963	-0.268009	-0.191144	-0.00960027
-1.14626	-1.00506	-0.83455	-0.689119	-0.583913	-0.486455	-0.404058	-0.375967	-0.409877	-0.441324	-0.39973	-0.269564	-0.09847	0.0610143	0.166761	0.174768	0.100307	0.00254583	-0.0693671	-0.103638	-0.124911	-0.168109	-0.255601	-0.388529	-0.549073	-0.695326	-0.77968	-0.766156	-0.635688	-0.405877
-0.998002	-0.805568	-0.613097	-0.445346	-0.335875	-0.297314	-0.313377	-0.362627	-0.424581	-0.452317	-0.39889	-0.256772	-0.081877	0.0708793	0.167518	0.178663	0.0861599	-0.0710373	-0.215598	-0.29174	-0.312215	-0.325812	-0.385303	-0.504531	-0.661468	-0.801934	-0.881228	-0.876097	-0.784785	-0.62422
-0.592191	-0.407989	-0.250236	-0.1316	-0.0682209	-0.0559339	-0.0904468	-0.149817	-0.201972	-0.210689	-0.159042	-0.053866	0.0729498	0.173916	0.217047	0.18486	0.0671811	-0.107332	-0.288048	-0.436624	-0.543651	-0.611497	-0.657948	-0.71202	-0.785027	-0.856346	-0.892348	-0.872477	-0.792477	-0.666684
-0.601329	-0.483567	-0.384957	-0.303384	-0.24932	-0.22918	-0.234114	-0.238499	-0.219732	-0.170252	-0.103099	-0.0352741	0.0142865	0.0343456	0.0188611	-0.0321982	-0.11604	-0.228979	-0.361734	-0.502893	-0.643646	-0.77369	-0.887721	-0.98243	-1.04762	-1.07453	-1.05943	-1.00603	-0.922672	-0.818383
-0.672345	-0.632591	-0.601011	-0.569751	-0.540643	-0.517146	-0.495693	-0.471002	-0.438978	-0.403847	-0.366335	-0.327379	-0.287288	-0.250378	-0.226584	-0.236293	-0.296332	-0.402337	-0.535148	-0.669915	-0.783783	-0.867169	-0.924264	-0.959375	-0.97669	-0.970441	-0.945193	-0.90123	-0.841231	-0.774662
-0.670804	-0.658773	-0.657803	-0.663153	-0.664372	-0.65515	-0.631671	-0.595745	-0.552904	-0.509041	-0.470896	-0.445683	-0.438661	-0.453841	-0.495693	-0.565759	-0.658936	-0.764034	-0.867632	-0.956019	-1.02067	-1.05748	-1.06978	-1.06658	-1.06051	-1.05445	-1.04534	-1.02225	-0.974915	-0.895752
-0.937315	-0.886909	-0.832829	-0.77393	-0.706819	-0.626476	-0.535489	-0.444141	-0.368104	-0.326931	-0.330019	-0.379713	-0.471579	-0.59018	-0.713923	-0.828008	-0.923167	-0.993715	-1.03638	-1.05406	-1.0514	-1.03668	-1.01832	-1.00518	-0.999198	-0.997495	-0.991729	-0.9737	-0.935753	-0.872777
-1.30612	-1.2982	-1.27438	-1.23737	-1.18835	-1.12993	-1.06175	-0.991401	-0.932126	-0.900656	-0.907941	-0.953941	-1.02342	-1.09934	-1.16702	-1.21356	-1.23114	-1.21604	-1.17067	-1.09838	-1.00534	-0.898749	-0.785055	-0.672059	-0.56695	-0.475618	-0.399851	-0.342988	-0.298253	-0.259059
-1.07108	-1.10475	-1.1395	-1.17188	-1.19641	-1.20892	-1.20634	-1.18858	-1.15906	-1.12175	-1.08282	-1.04499	-1.00813	-0.972504	-0.933366	-0.889291	-0.838883	-0.781549	-0.717851	-0.648795	-0.575608	-0.499213	-0.418182	-0.330687	-0.231733	-0.124184	-0.0123983	0.0975023	0.200487	0.295379
-0.96323	-0.979358	-0.999315	-1.02021	-1.03862	-1.05118	-1.05532	-1.05298	-1.04395	-1.02845	-1.00855	-0.983731	-0.954922	-0.922229	-0.886213	-0.84948	-0.814864	-0.783782	-0.757427	-0.736505	-0.719234	-0.703293	-0.68434	-0.658489	-0.621437	-0.572013	-0.507773	-0.429127	-0.336421	-0.230602
-1.07674	-1.05104	-1.02057	-0.98632	-0.948298	-0.905936	-0.86028	-0.812186	-0.763013	-0.714447	-0.667545	-0.623594	-0.585082	-0.55304	-0.529325	-0.516493	-0.515632	-0.527884	-0.555088	-0.596945	-0.653132	-0.719096	-0.790888	-0.862251	-0.927061	-0.980399	-1.01594	-1.02984	-1.01882	-0.980055
0.196444	0.265438	0.337484	0.41568	0.497516	0.58419	0.67459	0.767721	0.860874	0.951822	1.03689	1.11079	1.17006	1.21422	1.23663	1.23472	1.20343	1.1417	1.04841	0.924579	0.773275	0.602298	0.415847	0.219559	0.0181795	-0.183256	-0.378858	-0.563781	-0.731467	-0.876538
1.35124	1.53309	1.71316	1.88943	2.0608	2.22552	2.38435	2.53347	2.6698	2.78985	2.88866	2.96201	3.00944	3.02624	3.01152	2.96494	2.8873	2.77855	2.64258	2.47915	2.29401	2.08668	1.86443	1.62882	1.3838	1.13471	0.884146	0.638777	0.405098	0.187081
0.68715	0.899482	1.11554	1.32931	1.53841	1.73753	1.9256	2.09793	2.25388	2.39257	2.51107	2.60844	2.68471	2.73816	2.76966	2.77773	2.76476	2.72912	2.67142	2.59423	2.4997	2.38746	2.26144	2.12288	1.9748	1.81909	1.65863	1.49725	1.33873	1.18782
-0.330133	-0.236691	-0.138566	-0.0365034	0.0704049	0.17979	0.292811	0.408258	0.525016	0.64225	0.759067	0.873662	0.984273	1.09163	1.19222	1.28474	1.36975	1.4438	1.50826	1.5624	1.60508	1.63853	1.66178	1.6764	1.68081	1.67537	1.66056	1.63796	1.608	1.57247
-0.977354	-0.950538	-0.919376	-0.88378	-0.844385	-0.800541	-0.752124	-0.700005	-0.644139	-0.583751	-0.519202	-0.450992	-0.379717	-0.304927	-0.227585	-0.148577	-0.0680892	0.0134395	0.0963574	0.179015	0.261368	0.342646	0.422292	0.498824	0.572751	0.641989	0.706974	0.766966	0.820544	0.868689
-1.00566	-0.971467	-0.934174	-0.893333	-0.848711	-0.800386	-0.747645	-0.691673	-0.63181	-0.56824	-0.499777	-0.428084	-0.352345	-0.272433	-0.189196	-0.103933	-0.0149223	0.0752222	0.167406	0.260831	0.35603	0.450385	0.545034	0.637732	0.72792	0.813669	0.895942	0.972165	1.04382	1.10938
-0.508109	-0.440496	-0.368552	-0.292824	-0.212614	-0.128728	-0.0406422	0.0504413	0.14541	0.244809	0.347765	0.453732	0.563144	0.67474	0.787968	0.901888	1.01666	1.13116	1.24342	1.35379	1.45951	1.55937	1.65467	1.74316	1.82438	1.89705	1.96017	2.01248	2.05471	2.08576
-0.484164	-0.395709	-0.300741	-0.199764	-0.0930433	0.0185628	0.136803	0.259219	0.386083	0.516372	0.651443	0.789178	0.928095	1.06984	1.21241	1.35536	1.49784	1.63942	1.77921	1.91528	2.04844	2.17693	2.30001	2.41771	2.52826	2.62998	2.72369	2.80899	2.88374	2.94793
-0.276594	-0.192354	-0.103774	-0.0107329	0.0871425	0.188631	0.294171	0.404046	0.517141	0.633671	0.752906	0.874798	0.998838	1.12424	1.25019	1.37616	1.50208	1.6267	1.7492	1.86866	1.98484	2.09737	2.20419	2.30528	2.40085	2.48875	2.56971	2.64326	2.70834	2.76428

## Sheet: ROC M2-Location
-1.57875	-1.57825	-1.57553	-1.55575	-1.39698	-0.708654	0.600828	1.84637	2.44468	2.4183	2.11956	1.87612	1.73808	1.35246	0.793679	0.178093	-0.34608	-0.632735	-0.762365	-0.81312	-0.884495	-0.939358	-0.959717	-0.985619	-1.01442	-1.03051	-1.05448	-1.0647	-1.13413	-1.2065
-1.577	-1.58145	-1.57858	-1.55324	-1.28668	-0.291387	1.26944	2.58453	3.16447	3.06169	2.60827	2.25824	2.09246	1.73175	1.20457	0.582641	0.0338863	-0.296355	-0.478912	-0.577915	-0.665672	-0.710168	-0.719469	-0.781103	-0.826249	-0.851442	-0.894884	-0.908591	-0.984199	-1.06365
-1.57685	-1.58175	-1.58188	-1.54926	-1.13752	0.172815	1.8517	3.09265	3.59454	3.47799	3.02883	2.56813	2.30398	1.96162	1.44515	0.847988	0.335274	0.00228142	-0.225086	-0.370657	-0.458456	-0.497987	-0.518386	-0.60441	-0.682877	-0.71555	-0.741343	-0.748476	-0.835829	-0.936239
-1.57743	-1.58177	-1.58201	-1.5061	-0.863476	0.640097	2.22215	3.15156	3.43186	3.3083	2.98227	2.60499	2.32491	2.00922	1.53521	0.982529	0.51324	0.162288	-0.066241	-0.208267	-0.292316	-0.331453	-0.371893	-0.471878	-0.58727	-0.635738	-0.632259	-0.644333	-0.733602	-0.841939
-1.58169	-1.58128	-1.56491	-1.32511	-0.35108	1.20035	2.46656	2.92922	2.86478	2.62747	2.34416	2.13737	1.9568	1.74752	1.41149	1.01145	0.638177	0.288289	0.0772357	-0.0399723	-0.113571	-0.162043	-0.244472	-0.352424	-0.471773	-0.543237	-0.546341	-0.575765	-0.654872	-0.762195
-1.58311	-1.57923	-1.49243	-0.968186	0.244118	1.66452	2.53235	2.55182	2.09109	1.64448	1.40823	1.28062	1.21744	1.19222	1.10586	0.932076	0.714485	0.490567	0.327254	0.20656	0.140745	0.0515788	-0.0923694	-0.217216	-0.326567	-0.399512	-0.42051	-0.470284	-0.559537	-0.672763
-1.58395	-1.55822	-1.32785	-0.554324	0.71226	1.90772	2.45635	2.198	1.53018	0.962695	0.673221	0.530096	0.501327	0.550034	0.626602	0.675713	0.681973	0.64518	0.578367	0.50305	0.41038	0.264639	0.104947	-0.0366816	-0.156566	-0.247972	-0.300872	-0.369257	-0.470583	-0.575277
-1.56987	-1.49643	-1.101	-0.166995	1.06034	2.05044	2.40919	2.10964	1.43924	0.799801	0.397197	0.18678	0.0722509	0.0487441	0.114452	0.228455	0.356739	0.456901	0.482631	0.450995	0.371875	0.273348	0.182303	0.0938908	-0.0115852	-0.130078	-0.220528	-0.306322	-0.411639	-0.511419
-1.55647	-1.39784	-0.854953	0.143921	1.29342	2.14675	2.42717	2.15513	1.55694	0.905607	0.396784	0.0519953	-0.166551	-0.275077	-0.287044	-0.234692	-0.156379	-0.0810759	-0.0420143	-0.0174835	-0.0105347	-0.0232244	-0.0333903	-0.0585364	-0.102881	-0.169889	-0.242865	-0.330537	-0.424626	-0.519604
-1.52294	-1.2432	-0.556114	0.467498	1.50841	2.22725	2.45578	2.23517	1.72209	1.07917	0.464358	-0.0273731	-0.366186	-0.555969	-0.644214	-0.667072	-0.643433	-0.592128	-0.536747	-0.482638	-0.434896	-0.405153	-0.392823	-0.3878	-0.386107	-0.396853	-0.422444	-0.470544	-0.547835	-0.630611
-1.43779	-1.02961	-0.260824	0.725677	1.65509	2.27105	2.47291	2.30218	1.84946	1.23946	0.599095	0.0198398	-0.430848	-0.729121	-0.893922	-0.959715	-0.961666	-0.929247	-0.882577	-0.828252	-0.776638	-0.737123	-0.713441	-0.701413	-0.691759	-0.676842	-0.669593	-0.699058	-0.763359	-0.836291
-1.3122	-0.796204	0.0112906	0.935916	1.74967	2.27734	2.45413	2.31028	1.91609	1.36231	0.747045	0.140473	-0.38823	-0.773635	-1.00373	-1.11694	-1.15903	-1.15974	-1.13354	-1.09036	-1.04114	-0.993089	-0.95735	-0.939307	-0.934957	-0.933781	-0.938391	-0.960591	-1.00206	-1.04841
-1.14148	-0.543875	0.277923	1.14141	1.8551	2.30307	2.45548	2.33831	2.00751	1.52291	0.934925	0.30718	-0.268256	-0.714503	-1.00985	-1.17713	-1.25654	-1.2811	-1.26834	-1.23097	-1.1837	-1.13975	-1.10752	-1.09141	-1.09081	-1.10181	-1.12303	-1.15325	-1.18836	-1.21831
-0.953572	-0.341845	0.419538	1.18596	1.81509	2.22046	2.38064	2.30842	2.03371	1.59951	1.0535	0.455812	-0.116137	-0.590729	-0.932457	-1.14856	-1.2649	-1.31209	-1.31361	-1.28682	-1.2503	-1.2173	-1.19495	-1.18535	-1.1891	-1.2048	-1.23139	-1.2646	-1.29919	-1.33079
-0.831028	-0.26706	0.399009	1.06235	1.62076	2.00379	2.17744	2.13844	1.90691	1.52058	1.02908	0.489041	-0.0382297	-0.49828	-0.855926	-1.10053	-1.24608	-1.3194	-1.34324	-1.3331	-1.30641	-1.27942	-1.26139	-1.25676	-1.26759	-1.29116	-1.32341	-1.35945	-1.39363	-1.42194
-0.800102	-0.311234	0.252218	0.814753	1.30457	1.66486	1.85482	1.85362	1.66325	1.31237	0.852683	0.350533	-0.130661	-0.545173	-0.866872	-1.09114	-1.23043	-1.30541	-1.33552	-1.33699	-1.32392	-1.30944	-1.30364	-1.31174	-1.33211	-1.3612	-1.3957	-1.43122	-1.46273	-1.48551
-0.805681	-0.412919	0.0282866	0.476045	0.884295	1.20666	1.40015	1.43475	1.29907	1.00656	0.599673	0.141074	-0.30285	-0.678294	-0.957824	-1.14016	-1.24331	-1.29304	-1.31151	-1.31409	-1.3109	-1.30996	-1.31733	-1.33553	-1.36222	-1.39339	-1.42633	-1.45831	-1.48604	-1.50647
-0.88193	-0.567143	-0.210654	0.162397	0.519148	0.819046	1.02091	1.09113	1.01212	0.78927	0.450701	0.0453338	-0.367848	-0.731684	-1.00863	-1.18861	-1.28492	-1.3232	-1.3307	-1.32837	-1.32796	-1.334	-1.34752	-1.3677	-1.39272	-1.41974	-1.44568	-1.46805	-1.48535	-1.49744
-0.965542	-0.690533	-0.373757	-0.0369995	0.290269	0.574887	0.78424	0.892282	0.88155	0.749765	0.512059	0.198774	-0.14892	-0.488138	-0.783704	-1.01436	-1.17471	-1.2731	-1.32582	-1.35048	-1.36223	-1.37188	-1.38528	-1.40316	-1.42256	-1.44085	-1.4571	-1.47106	-1.48276	-1.49229
-0.96652	-0.723945	-0.444819	-0.145837	0.149993	0.417172	0.630569	0.770134	0.82204	0.781275	0.652277	0.447959	0.189603	-0.0966857	-0.383926	-0.647798	-0.871005	-1.04553	-1.1714	-1.2556	-1.30866	-1.34148	-1.36352	-1.38082	-1.39638	-1.41131	-1.42584	-1.43961	-1.45192	-1.46246
-0.942633	-0.726379	-0.482101	-0.222941	0.0351505	0.274763	0.479838	0.636605	0.734558	0.767185	0.731821	0.632343	0.475986	0.276616	0.0510948	-0.182857	-0.408346	-0.612112	-0.786011	-0.926903	-1.03638	-1.11889	-1.18043	-1.22681	-1.26355	-1.29425	-1.32077	-1.34382	-1.36396	-1.3813
-0.91941	-0.719255	-0.495154	-0.256855	-0.0164539	0.212986	0.418441	0.589076	0.715909	0.792837	0.817347	0.789896	0.714313	0.596635	0.446257	0.273263	0.0882352	-0.0989055	-0.280014	-0.448112	-0.598722	-0.729945	-0.842196	-0.937232	-1.01672	-1.08289	-1.13765	-1.1832	-1.22142	-1.25354
-0.850889	-0.655127	-0.441297	-0.216813	0.00866726	0.225256	0.42361	0.594903	0.732612	0.83145	0.889164	0.905054	0.880474	0.819226	0.725266	0.604892	0.464495	0.310781	0.150331	-0.01018	-0.165085	-0.309981	-0.442074	-0.560455	-0.664999	-0.756462	-0.836403	-0.906036	-0.96703	-1.02053
-0.723053	-0.547306	-0.362218	-0.173132	0.0147261	0.195912	0.364204	0.514405	0.64125	0.740662	0.810008	0.847617	0.85432	0.831491	0.782316	0.710736	0.62142	0.519154	0.408833	0.294351	0.179551	0.0678202	-0.0396561	-0.141543	-0.237794	-0.328413	-0.413826	-0.494874	-0.572008	-0.645477
-0.729322	-0.579097	-0.422515	-0.263648	-0.106818	0.0435863	0.183937	0.310432	0.420374	0.511282	0.581794	0.631145	0.659409	0.667601	0.657523	0.631185	0.591404	0.540584	0.481112	0.415124	0.344359	0.270279	0.194454	0.117485	0.0400457	-0.0375939	-0.115168	-0.192992	-0.271036	-0.349214
-0.74328	-0.622323	-0.498181	-0.373759	-0.251676	-0.134579	-0.0248968	0.0752269	0.164549	0.241919	0.306012	0.356691	0.393586	0.41688	0.427117	0.425065	0.412012	0.389068	0.357293	0.318065	0.272316	0.221386	0.166034	0.107195	0.0454661	-0.0187475	-0.0846134	-0.152039	-0.220866	-0.290729
-0.770093	-0.670716	-0.569763	-0.468911	-0.369982	-0.274763	-0.185297	-0.102806	-0.0286712	0.0361176	0.0905336	0.134383	0.167179	0.188691	0.199673	0.20045	0.191463	0.173914	0.148631	0.116384	0.0781887	0.0350672	-0.0120125	-0.0619406	-0.114283	-0.168061	-0.222845	-0.278448	-0.33448	-0.390656
-0.755149	-0.666607	-0.576977	-0.48761	-0.399789	-0.314696	-0.233788	-0.157862	-0.0881844	-0.0255208	0.0291713	0.0750621	0.111442	0.138285	0.155778	0.16381	0.163018	0.153888	0.137174	0.113333	0.0831915	0.0473741	0.00678339	-0.0378534	-0.0853328	-0.135337	-0.186966	-0.239607	-0.292673	-0.345392
-0.479356	-0.382859	-0.286582	-0.191606	-0.0991574	-0.010365	0.0736915	0.151875	0.223353	0.28713	0.342831	0.38994	0.427959	0.45714	0.477209	0.488623	0.491572	0.486129	0.473105	0.452696	0.425922	0.393471	0.356228	0.314886	0.270367	0.223341	0.174682	0.125234	0.0757854	0.0266683
-0.182374	-0.0867464	0.00698454	0.0984165	0.186711	0.271138	0.350742	0.424893	0.493037	0.554776	0.609811	0.657458	0.697641	0.729953	0.754422	0.771187	0.780501	0.782611	0.778116	0.767362	0.751105	0.72975	0.704164	0.674785	0.642476	0.607429	0.570018	0.53082	0.489985	0.448425
-0.173979	-0.088641	-0.00444801	0.0779022	0.157761	0.234793	0.308378	0.37803	0.443263	0.503728	0.559151	0.608936	0.653101	0.691161	0.723101	0.749008	0.768813	0.782732	0.790919	0.79356	0.791031	0.783319	0.771045	0.754496	0.734348	0.710873	0.684422	0.655887	0.62544	0.59388
-0.293057	-0.215955	-0.139379	-0.0638375	0.0102049	0.0823675	0.151927	0.218669	0.28204	0.341763	0.397528	0.448925	0.495581	0.537516	0.574215	0.605557	0.631544	0.652329	0.667708	0.67802	0.683437	0.684354	0.680674	0.672587	0.661091	0.646128	0.628397	0.60813	0.586005	0.562259
-0.420848	-0.355014	-0.28928	-0.224308	-0.160239	-0.0973672	-0.0361229	0.0230653	0.0799874	0.134264	0.185618	0.233907	0.278878	0.320393	0.35823	0.392276	0.42264	0.449138	0.471636	0.4904	0.505436	0.516681	0.524414	0.528704	0.529565	0.527305	0.522182	0.514204	0.503922	0.491434
-0.428461	-0.375297	-0.322681	-0.270861	-0.219917	-0.170183	-0.121841	-0.0750208	-0.0298638	0.013474	0.0548516	0.0939621	0.130844	0.165207	0.19709	0.22613	0.252533	0.276088	0.296719	0.314625	0.32957	0.341839	0.351195	0.35783	0.361837	0.363412	0.362494	0.359348	0.354046	0.346822
-0.40671	-0.369392	-0.333009	-0.297709	-0.263379	-0.230387	-0.198686	-0.168421	-0.139605	-0.112447	-0.0868785	-0.0630852	-0.0410278	-0.0207342	-0.00242926	0.0140273	0.0286557	0.0413841	0.0523186	0.0612532	0.0682772	0.0734213	0.0768245	0.0783778	0.0783769	0.0767181	0.0736527	0.0692155	0.0635632	0.0568274

## Sheet: ROC M2-Size
-0.582598	-0.623631	-0.703213	-0.650659	-0.529088	-0.119328	0.489449	1.09505	1.26366	1.08425	0.667027	-0.0888456	-0.544874	-0.610874	-0.66143	-0.676871	-0.529964	-0.353509	-0.470114	-0.673492	-0.663818	-0.479834	-0.327426	-0.549811	-0.676258	-0.646587	-0.587488	-0.544066	-0.580596	-0.631673
-0.605246	-0.569323	-0.655725	-0.675198	-0.457546	0.122349	0.786336	1.5142	1.67517	1.31716	0.758651	0.0229328	-0.463903	-0.512786	-0.548323	-0.590823	-0.439553	-0.370796	-0.457712	-0.534894	-0.542999	-0.474501	-0.474086	-0.587466	-0.549701	-0.533203	-0.496427	-0.527751	-0.605912	-0.638713
-0.620681	-0.592336	-0.65975	-0.64147	-0.260571	0.514201	1.17371	1.80495	1.87626	1.53049	1.02078	0.444385	-0.0622787	-0.17355	-0.286075	-0.432219	-0.352859	-0.33798	-0.448841	-0.42723	-0.405352	-0.41139	-0.498148	-0.555513	-0.527698	-0.54085	-0.485995	-0.489745	-0.62422	-0.630902
-0.693722	-0.627811	-0.608919	-0.478069	0.216	1.25688	1.84199	2.07344	1.96103	1.66621	1.32307	0.837576	0.528393	0.463183	0.22654	-0.172821	-0.308835	-0.305795	-0.41423	-0.382843	-0.300091	-0.254528	-0.236098	-0.313758	-0.462603	-0.483534	-0.383475	-0.366729	-0.533741	-0.546713
-0.747702	-0.679141	-0.554515	-0.0620721	1.01005	2.01798	2.34155	2.21397	1.75613	1.23154	0.95897	0.800017	0.808731	0.791299	0.51495	0.0576357	-0.263928	-0.347304	-0.319015	-0.22668	-0.0980817	0.0208233	0.141245	0.00962526	-0.288795	-0.346499	-0.215658	-0.191448	-0.311147	-0.379665
-0.745741	-0.730367	-0.49192	0.331632	1.46886	2.32267	2.45372	1.97558	1.05438	0.457925	0.403037	0.457458	0.49507	0.487818	0.322322	0.0672806	-0.161224	-0.217334	-0.121104	0.00485534	0.113144	0.291146	0.418141	0.212305	-0.163525	-0.300865	-0.275508	-0.25119	-0.265646	-0.272231
-0.711982	-0.673764	-0.331956	0.507119	1.56573	2.29842	2.4297	1.92614	0.995035	0.359252	0.148022	0.0493141	-0.00704273	-0.0628974	-0.154936	-0.189742	-0.18062	-0.173685	-0.123407	-0.0204186	0.133534	0.251091	0.322977	0.147108	-0.141426	-0.315539	-0.356372	-0.330594	-0.293469	-0.214436
-0.677258	-0.512095	0.0544599	0.889388	1.82055	2.6219	2.91255	2.57985	1.81978	1.04032	0.458144	0.0496392	-0.203458	-0.321583	-0.398978	-0.425183	-0.402452	-0.384567	-0.343071	-0.282766	-0.222289	-0.169632	-0.105171	-0.094953	-0.207462	-0.322926	-0.335735	-0.296574	-0.287311	-0.324932
-0.728059	-0.414343	0.223979	1.07196	2.1424	3.17782	3.63253	3.33816	2.60064	1.74229	0.860427	0.177564	-0.227948	-0.414871	-0.502063	-0.568769	-0.629458	-0.640147	-0.584843	-0.539611	-0.540171	-0.525247	-0.475309	-0.393215	-0.313701	-0.307307	-0.329092	-0.330086	-0.317911	-0.346196
-0.724979	-0.404968	0.202983	1.10182	2.26743	3.33351	3.78372	3.50941	2.72473	1.78809	0.949222	0.350248	-0.0728328	-0.375689	-0.580111	-0.715251	-0.777723	-0.744689	-0.661844	-0.616114	-0.607849	-0.579238	-0.556473	-0.568394	-0.573485	-0.516843	-0.425465	-0.367555	-0.333322	-0.315556
-0.418547	-0.0487512	0.580997	1.57217	2.68964	3.43764	3.57794	3.17392	2.42337	1.61106	0.961765	0.504243	0.122631	-0.221125	-0.484722	-0.661946	-0.756445	-0.752117	-0.697641	-0.652255	-0.623	-0.599359	-0.618753	-0.688096	-0.717299	-0.633716	-0.489094	-0.382091	-0.328326	-0.293981
-0.0786676	0.489764	1.32494	2.46036	3.53999	4.10372	4.07487	3.63557	2.93925	2.17938	1.50476	0.917279	0.383638	-0.0155351	-0.26077	-0.431725	-0.549787	-0.576765	-0.510362	-0.396364	-0.291757	-0.264514	-0.347776	-0.482746	-0.58624	-0.615583	-0.576102	-0.493278	-0.403989	-0.370698
-0.237226	0.370401	1.35424	2.63828	3.86798	4.64806	4.8195	4.47418	3.80303	3.0007	2.19948	1.44672	0.782869	0.293179	-0.00589449	-0.164068	-0.227647	-0.208404	-0.117072	0.0108213	0.111691	0.146285	0.0886002	-0.0699649	-0.289184	-0.469687	-0.554571	-0.56986	-0.557977	-0.555272
-0.39107	0.0511567	0.798232	1.8013	2.83669	3.63725	4.048	4.04956	3.70464	3.11645	2.40708	1.67284	0.994937	0.449728	0.0848601	-0.117158	-0.205507	-0.220112	-0.174269	-0.0838642	0.0183918	0.0789591	0.0471168	-0.0831515	-0.261797	-0.419314	-0.52405	-0.592565	-0.639744	-0.655885
-0.521004	-0.231636	0.242219	0.894597	1.64298	2.35714	2.90289	3.17437	3.13038	2.78507	2.22815	1.59164	0.978229	0.437208	0.00521367	-0.278695	-0.420168	-0.464927	-0.451576	-0.399483	-0.330851	-0.265805	-0.225859	-0.231692	-0.289291	-0.383519	-0.488715	-0.588712	-0.664398	-0.693601
-0.412552	-0.0528468	0.460181	1.10254	1.78713	2.38802	2.79771	2.94701	2.81466	2.43463	1.89439	1.29686	0.73234	0.253274	-0.115383	-0.370443	-0.531986	-0.627804	-0.675557	-0.687265	-0.671267	-0.638187	-0.598407	-0.566612	-0.556632	-0.569522	-0.606683	-0.661937	-0.718547	-0.758157
-0.107018	0.330415	0.88707	1.50906	2.1034	2.55816	2.78543	2.74919	2.4758	2.03311	1.50672	0.982127	0.517028	0.14209	-0.13878	-0.346684	-0.506965	-0.634057	-0.733643	-0.800815	-0.82562	-0.805344	-0.753506	-0.698516	-0.663759	-0.657704	-0.677296	-0.715019	-0.764558	-0.816366
0.123945	0.47405	0.870118	1.28492	1.67774	1.98839	2.16109	2.16732	2.01247	1.7214	1.34575	0.951223	0.583632	0.267033	0.0108347	-0.19417	-0.363883	-0.507933	-0.629219	-0.725889	-0.794834	-0.827558	-0.821434	-0.795428	-0.776889	-0.778141	-0.795967	-0.818994	-0.83756	-0.849403
0.264422	0.473315	0.688635	0.903636	1.10558	1.27201	1.37921	1.40885	1.3489	1.20334	0.98759	0.728996	0.461275	0.218229	0.0211662	-0.130176	-0.250818	-0.355079	-0.44842	-0.53441	-0.614105	-0.680926	-0.729453	-0.764474	-0.794953	-0.825646	-0.858603	-0.891886	-0.920301	-0.939174
0.0270313	0.160839	0.315668	0.483466	0.651044	0.801247	0.918487	0.990585	1.00803	0.964405	0.863025	0.716731	0.542677	0.357184	0.175143	0.00054446	-0.159385	-0.301321	-0.418007	-0.50735	-0.572453	-0.618403	-0.648332	-0.668497	-0.686993	-0.708028	-0.732647	-0.756415	-0.77456	-0.782459
-0.346134	-0.250354	-0.132597	0.00813225	0.16868	0.340357	0.50961	0.659737	0.776035	0.847459	0.868638	0.842717	0.777398	0.683929	0.575863	0.464717	0.358425	0.266644	0.193447	0.140712	0.0976791	0.0540968	0.00281712	-0.0569174	-0.122287	-0.1882	-0.253529	-0.313237	-0.363008	-0.398332
-0.431044	-0.353973	-0.256867	-0.133093	0.0165812	0.188035	0.370536	0.549725	0.712973	0.84765	0.946207	1.0008	1.01385	0.987738	0.930333	0.85246	0.766419	0.68069	0.59865	0.519721	0.438746	0.350434	0.255979	0.160585	0.0710078	-0.00671567	-0.0683894	-0.112332	-0.134121	-0.134
-0.479637	-0.386969	-0.275026	-0.141869	0.00909937	0.174239	0.345768	0.51661	0.675542	0.814422	0.9247	0.999711	1.03668	1.03409	0.994296	0.922128	0.825148	0.709453	0.585145	0.459697	0.336799	0.223446	0.124763	0.0420612	-0.0248875	-0.0739512	-0.102761	-0.105886	-0.0817858	-0.0312039
-0.38673	-0.27704	-0.159251	-0.0390919	0.0777223	0.190192	0.292569	0.381308	0.452557	0.502675	0.529838	0.532406	0.509075	0.460589	0.389998	0.301333	0.19988	0.089795	-0.0215574	-0.127897	-0.225606	-0.309945	-0.377179	-0.424407	-0.450552	-0.455716	-0.437788	-0.397503	-0.333879	-0.249196
-0.375378	-0.304026	-0.23016	-0.158243	-0.0931352	-0.0382581	0.00298884	0.0286725	0.0374946	0.028474	0.00180018	-0.0416911	-0.100445	-0.171857	-0.252937	-0.34047	-0.429988	-0.516499	-0.595547	-0.663139	-0.716045	-0.751071	-0.767605	-0.764933	-0.74272	-0.70248	-0.644953	-0.57175	-0.484071	-0.384032
-0.520931	-0.499208	-0.48084	-0.466692	-0.45821	-0.455716	-0.459158	-0.46889	-0.484543	-0.506866	-0.534301	-0.566671	-0.601891	-0.638056	-0.674422	-0.709706	-0.741057	-0.766531	-0.7855	-0.795642	-0.796224	-0.78614	-0.764735	-0.731057	-0.684768	-0.626259	-0.554726	-0.472133	-0.379365	-0.277083
-0.709721	-0.700502	-0.693746	-0.689808	-0.689094	-0.691073	-0.696302	-0.704023	-0.713867	-0.724941	-0.736688	-0.747167	-0.756188	-0.762315	-0.765334	-0.763027	-0.754614	-0.73931	-0.716881	-0.685361	-0.644246	-0.594258	-0.535223	-0.467798	-0.392798	-0.31115	-0.222222	-0.126964	-0.0263788	0.0783871
-0.915318	-0.91808	-0.921616	-0.925164	-0.928346	-0.931133	-0.933115	-0.93419	-0.933946	-0.931819	-0.927529	-0.919935	-0.908729	-0.8932	-0.872547	-0.846231	-0.814002	-0.77664	-0.732889	-0.683819	-0.628621	-0.566704	-0.498144	-0.423202	-0.342495	-0.257368	-0.169897	-0.0806723	0.00908877	0.0981296
-0.865982	-0.872595	-0.879049	-0.885286	-0.891847	-0.89911	-0.907275	-0.916393	-0.925315	-0.93401	-0.941513	-0.947596	-0.951337	-0.952592	-0.950441	-0.944399	-0.933656	-0.917548	-0.895453	-0.866882	-0.831578	-0.789855	-0.742145	-0.688366	-0.628936	-0.564289	-0.494902	-0.421372	-0.343819	-0.262275
-0.679207	-0.685483	-0.694024	-0.70475	-0.717843	-0.733298	-0.750634	-0.769509	-0.789422	-0.809633	-0.829769	-0.849299	-0.867678	-0.885033	-0.901306	-0.915927	-0.928751	-0.939001	-0.946043	-0.949689	-0.948757	-0.942577	-0.929982	-0.91014	-0.882695	-0.845794	-0.799745	-0.743147	-0.676441	-0.59847
-0.736227	-0.725193	-0.715921	-0.708318	-0.702179	-0.698406	-0.696472	-0.696874	-0.699142	-0.703559	-0.709761	-0.71777	-0.727777	-0.73966	-0.753068	-0.767137	-0.781953	-0.796693	-0.810726	-0.822716	-0.831493	-0.836131	-0.835323	-0.827911	-0.813013	-0.789993	-0.75866	-0.718073	-0.667887	-0.607135
-0.681563	-0.663829	-0.64693	-0.631321	-0.61762	-0.605746	-0.596545	-0.590162	-0.586473	-0.586014	-0.587897	-0.593419	-0.6017	-0.613141	-0.626784	-0.642472	-0.659617	-0.677709	-0.696596	-0.715071	-0.732375	-0.74803	-0.761663	-0.772447	-0.779576	-0.782176	-0.779809	-0.771396	-0.756497	-0.734535
-0.37107	-0.348558	-0.32754	-0.308569	-0.292782	-0.279534	-0.270056	-0.264383	-0.263089	-0.266214	-0.274039	-0.285615	-0.301688	-0.322295	-0.346508	-0.373823	-0.404207	-0.436771	-0.471742	-0.507612	-0.544084	-0.581014	-0.617043	-0.652333	-0.685761	-0.716769	-0.745056	-0.769666	-0.790668	-0.807472
-0.17644	-0.169729	-0.165579	-0.164131	-0.16509	-0.168658	-0.175354	-0.184825	-0.197341	-0.212467	-0.230487	-0.250664	-0.273042	-0.298169	-0.324658	-0.353215	-0.382953	-0.413584	-0.444722	-0.476367	-0.507854	-0.538939	-0.569127	-0.597972	-0.625241	-0.650434	-0.673152	-0.693398	-0.710759	-0.725176
-0.48998	-0.497189	-0.505079	-0.513798	-0.522717	-0.531953	-0.541665	-0.551714	-0.561476	-0.571717	-0.581401	-0.590956	-0.600152	-0.609128	-0.617542	-0.625254	-0.632377	-0.638689	-0.643927	-0.647901	-0.650442	-0.651713	-0.651625	-0.650031	-0.64677	-0.641762	-0.635324	-0.626767	-0.616487	-0.604609

## Sheet: ROC M2-Shape
-0.820111	-0.752036	-0.792858	-0.730675	-0.793748	-0.745121	-0.386636	-0.025906	0.00493735	0.0805621	0.102799	0.0612627	-0.0911396	-0.241255	-0.288321	-0.215269	-0.261745	-0.48214	-0.419046	-0.367021	-0.605303	-0.740116	-0.723098	-0.700437	-0.690702	-0.709381	-0.761259	-0.797144	-0.796659	-0.836312
-0.885745	-0.789421	-0.676747	-0.716971	-0.792186	-0.706946	-0.319373	0.0853894	0.205666	0.31951	0.190136	0.0588021	-0.0607546	-0.23573	-0.393705	-0.324242	-0.301586	-0.518879	-0.530221	-0.515117	-0.576431	-0.66382	-0.753806	-0.669789	-0.560421	-0.623562	-0.773336	-0.77121	-0.792092	-0.896482
-0.861389	-0.738401	-0.668557	-0.720869	-0.766301	-0.648591	-0.237399	0.0958046	0.222788	0.359581	0.231357	0.0225592	-0.12073	-0.296386	-0.426387	-0.289432	-0.28622	-0.541515	-0.615997	-0.660731	-0.695468	-0.71604	-0.813968	-0.688468	-0.558624	-0.627258	-0.76212	-0.819408	-0.786555	-0.91616
-0.768775	-0.72552	-0.756667	-0.784275	-0.678781	-0.561093	-0.287988	-0.081053	-0.0762051	-0.00855238	0.023683	-0.0440954	-0.0926013	-0.273734	-0.371237	-0.224036	-0.280201	-0.513013	-0.571346	-0.670414	-0.822141	-0.899214	-0.830275	-0.613465	-0.618636	-0.736856	-0.815588	-0.879956	-0.804505	-0.808509
-0.653094	-0.749877	-0.862429	-0.845594	-0.670393	-0.480026	-0.32441	-0.302731	-0.321693	-0.276737	-0.184056	-0.0728335	-0.0333285	-0.231327	-0.386617	-0.424064	-0.542019	-0.6527	-0.634214	-0.677609	-0.842221	-0.944695	-0.851898	-0.657582	-0.749587	-0.863807	-0.885152	-0.85973	-0.714477	-0.651507
-0.481063	-0.611338	-0.779263	-0.730784	-0.512075	-0.283099	-0.266509	-0.40577	-0.395903	-0.357905	-0.273047	-0.217026	-0.23331	-0.33388	-0.429916	-0.565029	-0.719703	-0.800924	-0.789783	-0.746996	-0.835581	-0.916463	-0.890896	-0.796774	-0.825439	-0.844552	-0.856757	-0.874692	-0.742744	-0.666408
-0.40527	-0.515899	-0.610192	-0.447326	-0.0265249	0.367793	0.413798	0.143116	-0.105893	-0.278186	-0.445815	-0.509505	-0.549299	-0.573736	-0.563188	-0.545005	-0.581014	-0.628126	-0.651873	-0.650253	-0.68499	-0.732482	-0.777285	-0.802112	-0.795778	-0.714585	-0.695342	-0.794528	-0.825851	-0.797
-0.536349	-0.628478	-0.590357	-0.224683	0.404604	0.965635	1.19627	1.06266	0.628823	0.154793	-0.241464	-0.439619	-0.576094	-0.648895	-0.593557	-0.473913	-0.354472	-0.242335	-0.2246	-0.273768	-0.338278	-0.42299	-0.526456	-0.626038	-0.679869	-0.592513	-0.487674	-0.561225	-0.714108	-0.821999
-0.721177	-0.751758	-0.594495	-0.123563	0.567834	1.27211	1.82713	1.97359	1.65589	1.08345	0.432157	-0.0330187	-0.327264	-0.463709	-0.445411	-0.377914	-0.306629	-0.207506	-0.13226	-0.155921	-0.237031	-0.371178	-0.490324	-0.564571	-0.631722	-0.576363	-0.409853	-0.375396	-0.536572	-0.724124
-0.726007	-0.681163	-0.443687	-0.0214827	0.535984	1.19661	1.84891	2.24056	2.13777	1.55609	0.808428	0.180012	-0.234617	-0.468295	-0.542808	-0.552082	-0.541006	-0.429818	-0.229839	-0.0362989	0.0391352	-0.104873	-0.326431	-0.477038	-0.525159	-0.472099	-0.343245	-0.271437	-0.322047	-0.470492
-0.620916	-0.541637	-0.338859	0.0410227	0.585865	1.19453	1.74534	2.05624	1.92669	1.41072	0.799593	0.252259	-0.17631	-0.484557	-0.645298	-0.681019	-0.627319	-0.479778	-0.285947	-0.113324	-0.0256426	-0.106632	-0.283986	-0.397835	-0.42009	-0.374043	-0.281802	-0.22909	-0.280378	-0.385452
-0.675755	-0.513745	-0.201514	0.342624	1.08143	1.79367	2.26183	2.35533	2.06336	1.51735	0.886332	0.281049	-0.204036	-0.529861	-0.706225	-0.75964	-0.737911	-0.673039	-0.582043	-0.49736	-0.481928	-0.52835	-0.569368	-0.557621	-0.492625	-0.432301	-0.421046	-0.437906	-0.478198	-0.513401
-0.535047	-0.248441	0.225065	0.942776	1.79937	2.52992	2.92806	2.92267	2.53658	1.84997	1.01522	0.22508	-0.339977	-0.646459	-0.78404	-0.817839	-0.804138	-0.800352	-0.797639	-0.774748	-0.736367	-0.711416	-0.713439	-0.718234	-0.704936	-0.674157	-0.631459	-0.564378	-0.473552	-0.392632
-0.446803	-0.112597	0.418555	1.18902	2.10236	2.93536	3.46088	3.55645	3.19209	2.44834	1.51695	0.622968	-0.0547302	-0.464062	-0.654835	-0.724155	-0.755644	-0.78687	-0.817255	-0.835384	-0.841711	-0.849227	-0.875651	-0.905676	-0.902333	-0.823849	-0.657536	-0.445812	-0.270998	-0.200308
-0.277251	0.173779	0.857192	1.76408	2.77524	3.69308	4.31984	4.49261	4.16854	3.46195	2.56699	1.69015	0.961179	0.399073	-0.0173688	-0.307725	-0.49972	-0.62317	-0.702725	-0.763795	-0.832092	-0.916254	-0.993172	-1.03282	-1.02059	-0.940944	-0.789895	-0.605613	-0.465101	-0.428404
0.209709	0.849428	1.68838	2.71417	3.8123	4.77728	5.39903	5.5561	5.26115	4.63144	3.79988	2.8983	2.04303	1.29642	0.686078	0.220082	-0.102346	-0.29869	-0.415562	-0.511326	-0.612778	-0.709331	-0.775254	-0.802053	-0.803425	-0.786112	-0.747339	-0.697232	-0.661975	-0.668205
0.503906	1.31361	2.27732	3.31346	4.28226	4.99944	5.3422	5.28013	4.87583	4.22288	3.4382	2.63013	1.86319	1.19493	0.672463	0.315415	0.0946222	-0.0390934	-0.124362	-0.190967	-0.252556	-0.311278	-0.361787	-0.407572	-0.451323	-0.494246	-0.536277	-0.578123	-0.618311	-0.658684
0.709244	1.39746	2.15054	2.87731	3.44944	3.75966	3.77052	3.51163	3.0466	2.44997	1.80791	1.19204	0.65668	0.230028	-0.0737545	-0.258403	-0.352385	-0.390536	-0.401035	-0.401108	-0.407552	-0.438833	-0.495398	-0.559874	-0.607837	-0.632717	-0.654249	-0.680801	-0.706501	-0.722118
0.566961	0.902146	1.23206	1.51822	1.71058	1.77192	1.69415	1.48561	1.17796	0.809537	0.418497	0.0439479	-0.280917	-0.535198	-0.710099	-0.815584	-0.866887	-0.884518	-0.882693	-0.867692	-0.839197	-0.796181	-0.742067	-0.686111	-0.640621	-0.612555	-0.601209	-0.600868	-0.602246	-0.595772
0.0801363	0.230858	0.391252	0.543337	0.665346	0.731871	0.728097	0.65455	0.52019	0.338249	0.122205	-0.108763	-0.336816	-0.545615	-0.719649	-0.85111	-0.933283	-0.96861	-0.967418	-0.937908	-0.88445	-0.803511	-0.695911	-0.577652	-0.475646	-0.403654	-0.35732	-0.325897	-0.301504	-0.279388
0.0202188	0.159973	0.299936	0.431587	0.547136	0.638875	0.699567	0.722765	0.705546	0.645953	0.545005	0.412317	0.254642	0.0833495	-0.0904737	-0.251702	-0.384935	-0.47404	-0.514103	-0.50894	-0.465881	-0.392934	-0.302352	-0.211407	-0.138594	-0.0975734	-0.0855881	-0.0910067	-0.100827	-0.10774
0.00641122	0.210907	0.424741	0.63084	0.814528	0.969345	1.08716	1.1642	1.19591	1.18217	1.12381	1.03147	0.912688	0.78107	0.649466	0.530791	0.437695	0.372939	0.338916	0.330304	0.341614	0.365234	0.392996	0.417015	0.429354	0.42488	0.404025	0.365728	0.304079	0.21548
0.159804	0.301176	0.443407	0.580077	0.708942	0.824365	0.924679	1.00567	1.06452	1.09948	1.10947	1.09474	1.05915	1.01205	0.958945	0.908002	0.862244	0.823198	0.790361	0.765371	0.750077	0.742246	0.742212	0.74577	0.752246	0.75545	0.749812	0.725209	0.677667	0.600214
-0.151556	-0.0782123	-0.00132831	0.0748144	0.150091	0.22196	0.289896	0.350645	0.40387	0.446235	0.475013	0.490516	0.493707	0.488725	0.479864	0.471475	0.465506	0.463635	0.467605	0.476241	0.492391	0.514563	0.545736	0.583102	0.628336	0.680224	0.732508	0.7769	0.807535	0.812925
-0.392436	-0.395874	-0.393364	-0.384449	-0.368986	-0.347779	-0.32146	-0.291495	-0.258661	-0.22397	-0.188895	-0.154228	-0.12141	-0.0909871	-0.0624722	-0.0357072	-0.0115992	0.01195	0.033916	0.0558617	0.0774458	0.100911	0.126768	0.156914	0.191325	0.23154	0.274305	0.314919	0.348844	0.371701
-0.395782	-0.374737	-0.35681	-0.342629	-0.331951	-0.324084	-0.315445	-0.306157	-0.294017	-0.278474	-0.259539	-0.237738	-0.214131	-0.188858	-0.163849	-0.141411	-0.121537	-0.10566	-0.0933811	-0.0843975	-0.0767502	-0.0699196	-0.0643204	-0.0580589	-0.052334	-0.0481489	-0.0461658	-0.0485853	-0.0571579	-0.0722889
-0.873647	-0.843133	-0.809605	-0.774101	-0.737063	-0.699969	-0.663361	-0.627241	-0.591598	-0.557197	-0.524111	-0.492362	-0.462279	-0.434097	-0.407266	-0.382634	-0.360092	-0.337977	-0.315646	-0.292416	-0.26624	-0.237779	-0.205596	-0.170906	-0.13414	-0.0984257	-0.0658813	-0.0390153	-0.0201945	-0.0112173
-0.83708	-0.842195	-0.847819	-0.854434	-0.860638	-0.866075	-0.87067	-0.872809	-0.873752	-0.873548	-0.871952	-0.869068	-0.864492	-0.857599	-0.849062	-0.837725	-0.823777	-0.807059	-0.787011	-0.764217	-0.738199	-0.709412	-0.676494	-0.639668	-0.600648	-0.560753	-0.520793	-0.482539	-0.447207	-0.417585
-0.586475	-0.606695	-0.630914	-0.66009	-0.693041	-0.728058	-0.76365	-0.799865	-0.836061	-0.870963	-0.904368	-0.934845	-0.962973	-0.987782	-1.00824	-1.02393	-1.03416	-1.03835	-1.03625	-1.02881	-1.01629	-0.99946	-0.978408	-0.952913	-0.9257	-0.897245	-0.869166	-0.841515	-0.815675	-0.793252
-0.671429	-0.68565	-0.700597	-0.71669	-0.733186	-0.749952	-0.766893	-0.782406	-0.796533	-0.809668	-0.821712	-0.831375	-0.839614	-0.846204	-0.851799	-0.85625	-0.860214	-0.863176	-0.864932	-0.865576	-0.864694	-0.861246	-0.855206	-0.847368	-0.837699	-0.82662	-0.81435	-0.801112	-0.78749	-0.773559
-0.446735	-0.443487	-0.43992	-0.437486	-0.434693	-0.431545	-0.427193	-0.423523	-0.419296	-0.414465	-0.410086	-0.405293	-0.400809	-0.396309	-0.392259	-0.388124	-0.384764	-0.382314	-0.380417	-0.379876	-0.381296	-0.384845	-0.388461	-0.393694	-0.399024	-0.404425	-0.410269	-0.416776	-0.422729	-0.429371
-0.0523055	-0.025351	-0.000303916	0.0242861	0.0470988	0.0688257	0.0877808	0.104237	0.118093	0.128775	0.136	0.141371	0.143058	0.141535	0.136754	0.129321	0.118666	0.105565	0.0891101	0.0709911	0.0511571	0.0298582	0.00739069	-0.0155299	-0.0394204	-0.0640138	-0.0881881	-0.112983	-0.137141	-0.161845
0.266854	0.297998	0.326849	0.353982	0.379162	0.402669	0.423125	0.440958	0.456884	0.469874	0.48029	0.48874	0.495567	0.499929	0.502918	0.504816	0.504548	0.503209	0.500906	0.497004	0.491872	0.486158	0.47759	0.467474	0.455872	0.442795	0.42775	0.412054	0.395294	0.376999
0.0485439	0.0702292	0.0916816	0.112759	0.134452	0.155511	0.176149	0.196473	0.217427	0.237918	0.258891	0.279514	0.299989	0.32057	0.341317	0.362502	0.383216	0.404123	0.424575	0.444242	0.463641	0.482483	0.499407	0.515995	0.531189	0.544036	0.555647	0.565632	0.57323	0.578542
-0.236068	-0.215469	-0.193094	-0.169588	-0.145119	-0.119191	-0.0917004	-0.0631808	-0.034163	-0.00452919	0.0261496	0.0570723	0.0885994	0.120191	0.151411	0.18283	0.213461	0.244301	0.275219	0.305639	0.335605	0.364781	0.393573	0.421739	0.448926	0.474494	0.498994	0.523093	0.545164	0.566127

## Sheet: ROC M2-Coloe
-0.457317	-0.983438	-1.35297	-1.11188	-1.0135	-1.03939	-1.0146	-1.05318	-0.944137	-0.739624	-0.925618	-0.928152	-1.01587	-0.837521	-0.623667	-0.6486	-0.69071	-0.553424	-0.540773	-0.580693	-0.636968	-0.741167	-0.887601	-0.557462	-0.0365339	-0.453439	-0.922709	-0.962674	-0.752163	-0.633035
-0.562982	-1.16848	-1.36559	-1.01038	-0.835138	-0.977541	-1.15183	-1.05382	-0.893551	-0.788837	-0.902277	-1.01109	-1.08365	-0.664163	-0.484521	-0.618708	-0.694668	-0.455393	-0.414501	-0.656542	-0.769608	-0.789513	-0.870508	-0.57193	-0.221398	-0.363429	-0.664223	-0.655059	-0.431195	-0.186317
-0.876773	-1.22008	-1.35405	-1.05504	-0.825837	-0.928125	-1.18462	-1.06391	-0.990204	-0.904583	-0.934715	-1.02418	-1.08764	-0.827501	-0.72664	-0.885188	-0.944492	-0.722248	-0.519156	-0.621517	-0.780603	-0.776867	-0.743928	-0.452696	-0.220354	-0.225272	-0.353751	-0.188625	0.10227	0.293498
-0.91402	-1.16289	-1.37863	-1.19669	-0.989551	-0.934526	-1.01792	-0.958683	-0.987738	-0.922208	-0.925842	-0.958427	-1.10101	-1.10334	-1.02011	-1.11952	-1.13958	-0.957069	-0.638749	-0.673302	-0.665186	-0.465026	-0.379471	-0.291233	-0.170169	-0.0771334	-0.184666	-0.100375	0.104894	0.158034
-0.686622	-1.20812	-1.38642	-1.24301	-1.02811	-1.00929	-0.982989	-0.91511	-0.895297	-0.812225	-0.818001	-0.810705	-0.944	-1.06704	-1.06539	-1.07647	-1.0564	-0.985502	-0.643996	-0.464872	-0.304614	-0.107067	-0.130968	-0.268125	-0.132699	0.0531506	-0.0248671	-0.162847	-0.108412	-0.122006
-0.750392	-1.16616	-1.25348	-1.1727	-1.02282	-1.04966	-1.01487	-0.990742	-0.852219	-0.618114	-0.514136	-0.348631	-0.441893	-0.772704	-0.898796	-0.866506	-0.790929	-0.766704	-0.514058	0.16821	0.638486	0.579774	0.241093	0.102476	0.0969731	0.240864	0.374624	0.209397	-0.113708	-0.232184
-0.876339	-1.1271	-1.16595	-0.970378	-0.787341	-0.761858	-0.774882	-0.822345	-0.797437	-0.588488	-0.363042	-0.202557	-0.243231	-0.453648	-0.532134	-0.465992	-0.513156	-0.571063	-0.353524	0.357583	1.06531	1.26913	1.05806	0.811044	0.684985	0.73239	0.882723	0.837131	0.352391	0.0323914
-1.01631	-1.18016	-1.19057	-0.88193	-0.416077	-0.217036	-0.3549	-0.561703	-0.701905	-0.700374	-0.573314	-0.426619	-0.319544	-0.162256	-0.0905372	-0.124938	-0.273044	-0.234088	0.0776822	0.607423	1.11448	1.3439	1.26092	0.987482	0.862441	0.8241	0.943827	1.06754	1.03445	0.861257
-1.07012	-1.19703	-1.16212	-0.866616	-0.359635	-0.0793567	-0.240356	-0.544762	-0.750993	-0.802032	-0.766038	-0.59989	-0.345992	-0.175962	-0.154522	-0.247543	-0.24579	0.0360875	0.424484	0.837228	1.15585	1.2607	1.10671	0.858791	0.851885	1.05129	1.33442	1.70114	1.89693	1.6565
-0.959769	-0.92052	-0.854745	-0.783128	-0.630348	-0.521711	-0.551641	-0.656282	-0.778246	-0.862166	-0.876317	-0.784683	-0.610286	-0.404991	-0.278364	-0.255388	-0.245418	-0.0213936	0.338225	0.680679	0.935728	1.08447	1.03903	0.92946	1.02321	1.39871	1.88006	2.24596	2.23694	1.86638
-0.874194	-0.649597	-0.545058	-0.603355	-0.647068	-0.667292	-0.730984	-0.804085	-0.854758	-0.855972	-0.785334	-0.685606	-0.661038	-0.710062	-0.692368	-0.597685	-0.444044	-0.212917	0.0672422	0.35632	0.616666	0.86077	1.05103	1.0755	1.01995	1.12807	1.39851	1.62259	1.60777	1.40192
-0.885577	-0.769546	-0.767597	-0.864426	-0.907825	-0.867681	-0.816306	-0.776638	-0.713171	-0.593494	-0.473261	-0.467846	-0.661719	-0.940336	-1.11645	-1.11187	-0.936616	-0.620679	-0.263432	-0.000714668	0.20173	0.422521	0.621312	0.668246	0.538395	0.382377	0.320903	0.359279	0.428984	0.457339
-0.995584	-0.901518	-0.909849	-0.961681	-0.915808	-0.77383	-0.630678	-0.495552	-0.354535	-0.242972	-0.196264	-0.293282	-0.545315	-0.8216	-1.0093	-1.06125	-0.979619	-0.784086	-0.560352	-0.39043	-0.31619	-0.327399	-0.384984	-0.429515	-0.427364	-0.423663	-0.455564	-0.461346	-0.389477	-0.286339
-1.04836	-0.946806	-0.875059	-0.827154	-0.735151	-0.556765	-0.328015	-0.106715	0.0439207	0.080901	0.0149667	-0.155175	-0.400845	-0.646118	-0.836301	-0.941029	-0.963362	-0.914743	-0.82507	-0.742542	-0.734997	-0.800145	-0.858322	-0.876588	-0.86223	-0.820653	-0.759795	-0.650567	-0.496632	-0.400703
-0.891759	-0.860907	-0.833466	-0.757777	-0.547828	-0.213192	0.138322	0.390679	0.490545	0.441058	0.281596	0.0737336	-0.144299	-0.366959	-0.570339	-0.734393	-0.871255	-0.949366	-0.941528	-0.87105	-0.7615	-0.634341	-0.536365	-0.507699	-0.529972	-0.538756	-0.489152	-0.395912	-0.321694	-0.32723
-0.880584	-0.738305	-0.582145	-0.397615	-0.166228	0.0832705	0.285794	0.394618	0.413914	0.360342	0.249874	0.10658	-0.0650423	-0.259265	-0.434433	-0.55584	-0.660008	-0.776308	-0.88288	-0.925404	-0.900747	-0.841539	-0.799368	-0.792955	-0.797432	-0.776741	-0.713682	-0.634084	-0.585131	-0.606578
-0.835549	-0.551926	-0.271408	-0.0589107	0.086037	0.188873	0.267216	0.323593	0.344283	0.31974	0.251563	0.148222	0.0235318	-0.117096	-0.262764	-0.408331	-0.556979	-0.703085	-0.838748	-0.95815	-1.04964	-1.10067	-1.10251	-1.05911	-0.98883	-0.925728	-0.908714	-0.943024	-1.00503	-1.06045
-0.693612	-0.543942	-0.368697	-0.19512	-0.0234326	0.158263	0.353268	0.540371	0.687321	0.768302	0.770366	0.689971	0.534348	0.317417	0.0624035	-0.20365	-0.45161	-0.659943	-0.816446	-0.922235	-0.98475	-1.0163	-1.02799	-1.01206	-0.971448	-0.934329	-0.940733	-0.999898	-1.08863	-1.17459
-0.731353	-0.643154	-0.494079	-0.296937	-0.0631297	0.193215	0.448674	0.673447	0.842462	0.945122	0.979336	0.947399	0.85137	0.690353	0.463276	0.175375	-0.154347	-0.475298	-0.725825	-0.863053	-0.890573	-0.846632	-0.780126	-0.724179	-0.690363	-0.684851	-0.715268	-0.796144	-0.919836	-1.05796
-0.670427	-0.49318	-0.295092	-0.072133	0.170322	0.416993	0.653556	0.867905	1.04939	1.19155	1.28926	1.33933	1.3349	1.26386	1.12476	0.920678	0.664343	0.38018	0.0885659	-0.187171	-0.431096	-0.626218	-0.776173	-0.877213	-0.933125	-0.954697	-0.960724	-0.97112	-0.99509	-1.01979
-0.691399	-0.456416	-0.193892	0.0775086	0.349772	0.613978	0.868485	1.11549	1.36354	1.61821	1.87598	2.1234	2.33292	2.47406	2.51562	2.43323	2.21935	1.88976	1.46828	0.984977	0.484205	0.00958303	-0.401057	-0.716782	-0.927196	-1.04226	-1.08544	-1.07889	-1.03722	-0.961977
-0.610766	-0.378483	-0.107497	0.188382	0.499438	0.815809	1.13653	1.46109	1.79567	2.14051	2.48753	2.81653	3.09451	3.29363	3.3831	3.33921	3.15744	2.84293	2.41821	1.91959	1.38777	0.862461	0.373791	-0.0580221	-0.415804	-0.697503	-0.902516	-1.0379	-1.11518	-1.13886
0.00431664	0.264212	0.538245	0.823163	1.11717	1.41146	1.70299	1.98411	2.25379	2.50628	2.73106	2.91388	3.04509	3.10412	3.08209	2.97466	2.78476	2.52366	2.20225	1.84058	1.45428	1.06002	0.669963	0.291182	-0.0660483	-0.388701	-0.666403	-0.88891	-1.04982	-1.14609
0.50238	0.663074	0.793541	0.90162	0.995806	1.08823	1.17929	1.26721	1.34742	1.41395	1.45486	1.46176	1.43141	1.36391	1.26228	1.12645	0.967691	0.788434	0.594548	0.392849	0.187784	-0.0165963	-0.214243	-0.399167	-0.56694	-0.716565	-0.843327	-0.941358	-1.00727	-1.03719
0.23602	0.361013	0.459778	0.532291	0.577993	0.59949	0.596544	0.574221	0.535022	0.48001	0.411342	0.329799	0.236718	0.135513	0.0272063	-0.0823887	-0.189407	-0.289626	-0.377879	-0.452386	-0.512284	-0.55676	-0.589021	-0.614802	-0.632352	-0.645329	-0.650807	-0.647671	-0.629118	-0.59027
-0.204392	-0.146892	-0.0990159	-0.0607625	-0.0351744	-0.0237263	-0.0245024	-0.0406465	-0.0671498	-0.105575	-0.15523	-0.212588	-0.278301	-0.348471	-0.421797	-0.492217	-0.554687	-0.604413	-0.638297	-0.651544	-0.643523	-0.616597	-0.573235	-0.512978	-0.439478	-0.35609	-0.261687	-0.154081	-0.0336113	0.105993
-0.33262	-0.282375	-0.240098	-0.210446	-0.194002	-0.189006	-0.196437	-0.216588	-0.245902	-0.288736	-0.342027	-0.406485	-0.483049	-0.568987	-0.659663	-0.752809	-0.841925	-0.919781	-0.979139	-1.01301	-1.01756	-0.986924	-0.91827	-0.809753	-0.662654	-0.478143	-0.257147	-0.00388413	0.279657	0.590983
0.0976081	0.211942	0.315906	0.406777	0.482228	0.541656	0.585083	0.610469	0.619867	0.612173	0.588533	0.551194	0.504058	0.443009	0.372269	0.292337	0.206978	0.118335	0.0345653	-0.0401973	-0.0961014	-0.130635	-0.135313	-0.104995	-0.0357811	0.0773621	0.234531	0.433992	0.674964	0.955816
1.04129	1.16931	1.29016	1.40944	1.52136	1.6273	1.72778	1.82199	1.90513	1.9795	2.04323	2.09234	2.12422	2.1376	2.13123	2.10472	2.05965	1.9977	1.92274	1.83701	1.74442	1.65058	1.55683	1.46811	1.38537	1.31504	1.26112	1.23042	1.22771	1.25771
1.47096	1.57789	1.68352	1.78696	1.88759	1.9852	2.07875	2.16767	2.25243	2.32952	2.39639	2.45187	2.49323	2.51988	2.52965	2.52014	2.49276	2.44547	2.3784	2.29223	2.18862	2.07039	1.93857	1.79499	1.64391	1.48611	1.32807	1.17005	1.01891	0.878844
0.382293	0.47819	0.577112	0.679849	0.784245	0.890066	0.994511	1.09561	1.19128	1.28172	1.36455	1.43866	1.50163	1.55587	1.59705	1.62703	1.64409	1.64822	1.63974	1.6168	1.57936	1.52591	1.45801	1.37566	1.27893	1.16764	1.04356	0.906496	0.761091	0.607891
-0.659008	-0.622956	-0.584104	-0.540784	-0.495282	-0.446971	-0.396809	-0.347312	-0.299468	-0.252649	-0.207378	-0.165202	-0.126514	-0.0932531	-0.066487	-0.0460812	-0.031742	-0.0256662	-0.0268508	-0.0379121	-0.0577831	-0.0850382	-0.123103	-0.169635	-0.223994	-0.285688	-0.353883	-0.426651	-0.502174	-0.578154
-0.967254	-0.988916	-1.00923	-1.02701	-1.04182	-1.054	-1.06336	-1.06907	-1.07159	-1.07077	-1.06646	-1.05929	-1.04961	-1.03789	-1.02419	-1.00983	-0.994547	-0.979304	-0.963945	-0.94864	-0.933593	-0.918061	-0.902356	-0.886205	-0.868396	-0.848328	-0.825514	-0.798593	-0.76651	-0.729695
-0.899994	-0.908759	-0.913488	-0.915433	-0.914451	-0.908981	-0.899938	-0.887021	-0.870449	-0.849844	-0.824755	-0.795871	-0.76302	-0.72587	-0.685003	-0.640222	-0.591653	-0.540292	-0.485874	-0.428311	-0.368409	-0.30633	-0.241674	-0.174727	-0.104641	-0.0334784	0.0415328	0.118628	0.196392	0.276495
-0.0618756	0.00125787	0.0669318	0.135732	0.207306	0.282197	0.359406	0.438127	0.519432	0.602087	0.685812	0.771301	0.858105	0.944944	1.03434	1.12381	1.21457	1.3056	1.39819	1.49093	1.58513	1.6801	1.77434	1.86917	1.96411	2.05905	2.1528	2.24598	2.3385	2.42839
