# Supplementary material for: Monkey V1 epidural field potentials provide detailed information about stimulus location, size, shape, and color
Source: Commun Biol. 2021 Jun 7;4:690. doi: 10.1038/s42003-021-02207-w (PMC8184760; doi:10.1038/s42003-021-02207-w)
Supplement: Supplementary file 5 — Supplementary Data 3 [file 42003_2021_2207_MOESM5_ESM.xlsx]

## Sheet: Power Loc. 1
Data	Group
0.139606	1
10.7083	1
-0.124214	1
3.7037	1
-0.126893	1
1.18578	1
6.2548	1
0.0816687	1
1.08826	1
4.65131	1
2.29833	1
8.17481	1
7.92438	1
2.30379	1
3.5172	1
2.67035	1
1.50179	1
0.672544	1
-0.133747	1
1.06465	1
1.91852	1
2.68245	1
1.50204	1
0.495634	1
0.193275	1
0.0526205	1
-0.118301	1
0.00577712	1
-0.00547605	1
0.10012	1
-0.0813999	1
0.0313087	1
-0.00864917	1
0.855183	1
0.0389075	1
0.37358	1
0.316157	1
0.0998066	1
0.0662479	1
0.153823	1
0.765593	1
0.0769172	1
0.488761	1
1.72535	1
0.344478	1
0.948733	1
0.164971	1
0.606011	1
0.347318	1
0.299551	1
0.0697774	1
0.125426	1
0.0149775	1
0.0749501	1
0.109589	1
0.112402	1
0.0936837	1
0.077938	1
0.11341	1
0.0789094	1
0.0316567	1
0.051004	1
0.00245209	1
-0.0222572	1
0.592056	1
-0.115147	1
0.199436	1
-0.0743342	1
-0.0119535	1
0.146666	1
-0.0888701	1
1.61932	1
1.13329	1
0.365021	1
2.57426	1
1.42709	1
1.12603	1
0.863544	1
0.546756	1
1.67455	1
0.315245	1
0.199266	1
0.101455	1
0.168668	1
0.267377	1
0.199078	1
0.0544449	1
0.194041	1
0.539254	1
0.135542	1
1.56923	1
0.135041	1
0.241004	1
0.134673	1
0.326839	1
0.132184	1
0.968602	1
0.555261	1
4.02611	1
3.89059	1
5.64779	1
4.8184	1
4.78666	1
2.61903	1
3.44754	1
1.55511	1
2.89659	1
1.53119	1
1.03178	1
0.588351	1
3.26751	1
5.2204	1
5.23472	1
3.4684	1
1.0313	1
4.31216	1
2.28444	1
4.53184	1
3.7614	1
0.846447	1
1.42578	1
0.848257	1
0.474527	1
0.14465	1
0.906631	1
0.181141	1
1.14865	1
1.48147	1
1.12804	1
0.0265398	1
0.0414694	1
-0.076293	2
-0.0315658	2
-0.155078	2
-0.0909983	2
-0.161818	2
-0.11234	2
-0.0356784	2
-0.14102	2
-0.0405318	2
-0.0514166	2
0.0628591	2
-0.0257749	2
0.0285855	2
-0.0322192	2
0.0513491	2
-0.0496226	2
0.0572605	2
-0.0110435	2
-0.132005	2
0.0807418	2
0.388482	2
0.106441	2
0.177144	2
-0.060043	2
-0.133127	2
-0.1258	2
-0.14054	2
-0.117801	2
-0.141509	2
-0.151511	2
-0.158896	2
-0.133692	2
-0.156837	2
-0.137037	2
-0.158797	2
-0.119094	2
-0.155053	2
-0.142679	2
-0.162934	2
-0.152232	2
-0.145814	2
-0.141048	2
-0.0829167	2
-0.0842382	2
-0.0647015	2
-0.057857	2
-0.0408424	2
-0.0160172	2
-0.00436678	2
0.00546629	2
-0.0110699	2
0.00986228	2
-0.0474943	2
-0.0489997	2
-0.0908542	2
-0.123983	2
-0.135264	2
-0.157669	2
-0.123704	2
-0.129655	2
-0.112743	2
-0.0971216	2
-0.075403	2
-0.023135	2
0.0161977	2
-0.0682952	2
-0.0532747	2
-0.0682728	2
-0.0560638	2
0.00239731	2
-0.0519823	2
0.0166979	2
0.194706	2
0.21557	2
0.155666	2
0.47734	2
0.651213	2
0.571152	2
0.399295	2
0.00365808	2
-0.095808	2
-0.0570468	2
-0.0742938	2
-0.049585	2
-0.0628308	2
-0.0595545	2
-0.0607365	2
-0.0535817	2
-0.0389335	2
-0.0433838	2
-0.0293252	2
-0.0612928	2
-0.0727968	2
-0.051942	2
-0.0856548	2
-0.0476365	2
-0.0674373	2
0.0243844	2
0.0159835	2
0.0681376	2
0.0605742	2
0.140575	2
0.0788229	2
0.36932	2
0.192193	2
0.356276	2
0.062205	2
0.173545	2
0.259581	2
0.193815	2
0.0471538	2
0.0386166	2
0.0345804	2
0.00482493	2
-0.0263249	2
0.0148762	2
-0.0279477	2
0.0250806	2
0.0262917	2
0.221564	2
0.142758	2
0.246971	2
0.276024	2
0.0322161	2
0.158277	2
0.0601838	2
0.214147	2
0.0904627	2
0.0943085	2
0.0204248	2
0.0348068	2
-0.178918	3
-0.053443	3
-0.208233	3
-0.122343	3
-0.178861	3
-0.137683	3
-0.103963	3
-0.192615	3
-0.112584	3
-0.0553282	3
-0.105507	3
-0.067358	3
-0.0980933	3
-0.0474254	3
-0.0625477	3
-0.0146513	3
-0.0496074	3
0.00529007	3
-0.212622	3
-0.138404	3
-0.113865	3
-0.121465	3
-0.0674312	3
0.146707	3
-0.165679	3
-0.116658	3
-0.163328	3
-0.135847	3
-0.142435	3
-0.166284	3
-0.18583	3
-0.170026	3
-0.181427	3
-0.153264	3
-0.17386	3
-0.121686	3
-0.170421	3
-0.130409	3
-0.167728	3
-0.117255	3
-0.137789	3
-0.118792	3
-0.0953578	3
-0.0787448	3
-0.094711	3
-0.0755364	3
-0.0684007	3
-0.0319582	3
-0.053211	3
-0.0402071	3
-0.0578445	3
-0.0378114	3
-0.0666355	3
-0.0821786	3
-0.0853822	3
-0.116075	3
-0.129129	3
-0.143173	3
-0.108012	3
-0.12657	3
-0.130687	3
-0.105446	3
-0.0867406	3
-0.0150939	3
-0.082826	3
-0.115241	3
-0.132371	3
0.0234633	3
-0.125135	3
-0.0751576	3
-0.0995776	3
0.0823529	3
-0.0354257	3
-0.0291868	3
0.164411	3
0.0176737	3
0.0310599	3
0.244737	3
0.262749	3
0.0809673	3
-0.00855208	3
0.0168638	3
-0.0171927	3
0.036502	3
0.0226728	3
0.00672888	3
0.0117023	3
0.0267985	3
0.0435255	3
0.0342511	3
0.0382956	3
0.0352225	3
-0.0470095	3
0.0273507	3
-0.0586454	3
0.040908	3
-0.00869693	3
0.0978648	3
0.0968673	3
0.144278	3
0.125891	3
0.205306	3
0.164991	3
0.283265	3
0.23658	3
0.284657	3
0.178724	3
0.233282	3
0.248671	3
0.244724	3
0.141978	3
0.126231	3
0.116141	3
0.0684609	3
0.00461205	3
0.0732091	3
0.0143798	3
0.106695	3
0.133725	3
0.172576	3
0.0780211	3
0.162563	3
0.201374	3
0.0219615	3
0.196832	3
0.035858	3
0.119007	3
0.155795	3
0.107624	3
0.0164464	3
0.0494666	3
-0.159404	4
-0.0727528	4
-0.183334	4
-0.12265	4
-0.180654	4
-0.141647	4
-0.0937639	4
-0.174388	4
-0.120525	4
-0.0451135	4
-0.107457	4
-0.0656567	4
-0.0675351	4
-0.057976	4
-0.0563166	4
-0.0495795	4
-0.0322217	4
-0.0154892	4
-0.19548	4
-0.132549	4
-0.107913	4
-0.0940072	4
-0.0552281	4
-0.00793237	4
-0.14802	4
-0.127097	4
-0.155268	4
-0.143598	4
-0.150696	4
-0.166623	4
-0.167714	4
-0.163286	4
-0.182129	4
-0.144885	4
-0.165298	4
-0.11548	4
-0.170718	4
-0.139829	4
-0.175427	4
-0.141919	4
-0.15193	4
-0.13786	4
-0.0953951	4
-0.0876063	4
-0.0910191	4
-0.0694851	4
-0.0410189	4
-0.0301372	4
-0.0361803	4
-0.0236907	4
-0.00708237	4
0.0148326	4
-0.0251558	4
-0.0591039	4
-0.0912304	4
-0.120172	4
-0.130618	4
-0.164249	4
-0.127184	4
-0.140507	4
-0.143733	4
-0.100675	4
-0.0640304	4
-0.000934588	4
0.0824924	4
0.0549144	4
0.0330129	4
-0.104192	4
0.0684417	4
0.121391	4
0.0594111	4
0.132611	4
0.180246	4
0.157967	4
0.220075	4
0.227837	4
0.233655	4
0.241699	4
0.258041	4
0.138129	4
0.0279256	4
-0.116052	4
0.019444	4
-0.0879745	4
-0.112269	4
-0.127455	4
0.0491742	4
-0.120695	4
-0.108792	4
-0.115835	4
0.111466	4
-0.118904	4
-0.00303764	4
-0.119937	4
-0.00783636	4
-0.123351	4
0.0516586	4
-0.0783887	4
0.163646	4
0.202223	4
0.211482	4
0.277935	4
0.270833	4
0.246896	4
0.338776	4
0.247256	4
0.297751	4
0.309139	4
0.299308	4
0.291978	4
0.281463	4
0.267209	4
0.235701	4
0.163339	4
0.0531287	4
0.173264	4
0.0881845	4
0.238088	4
0.243853	4
0.362016	4
0.273714	4
0.366781	4
0.407796	4
0.173353	4
0.31556	4
0.160145	4
0.273585	4
0.255971	4
0.147242	4
0.136583	4
0.121303	4
-0.159903	5
-0.0930109	5
-0.18206	5
-0.143101	5
-0.187671	5
-0.163676	5
-0.11958	5
-0.171354	5
-0.1442	5
-0.0733117	5
-0.137269	5
-0.113326	5
-0.121029	5
-0.0745498	5
-0.0900235	5
-0.106084	5
-0.0980409	5
-0.0472394	5
-0.191743	5
-0.158382	5
-0.143827	5
-0.13436	5
-0.095168	5
-0.0855866	5
-0.176544	5
-0.158994	5
-0.185081	5
-0.176429	5
-0.173723	5
-0.196176	5
-0.196081	5
-0.193676	5
-0.200614	5
-0.171585	5
-0.196805	5
-0.149515	5
-0.175657	5
-0.189212	5
-0.2025	5
-0.16661	5
-0.167165	5
-0.177032	5
-0.126561	5
-0.123539	5
-0.110369	5
-0.109433	5
-0.0718827	5
-0.0662105	5
-0.0714865	5
-0.0706589	5
-0.0536921	5
-0.0224366	5
-0.067285	5
-0.090657	5
-0.107238	5
-0.141073	5
-0.16654	5
-0.193314	5
-0.148011	5
-0.170807	5
-0.145771	5
-0.140147	5
-0.112782	5
0.0111667	5
0.107689	5
0.0217492	5
0.0646351	5
0.0403404	5
0.0335305	5
0.095754	5
0.0424736	5
-0.0695025	5
0.159901	5
0.150288	5
0.00392949	5
0.202948	5
0.225349	5
0.0820017	5
0.0937415	5
-0.0756852	5
-0.150658	5
0.0658026	5
-0.154121	5
0.073564	5
0.0593791	5
0.0560528	5
-0.123158	5
0.0713383	5
0.0832974	5
0.0701542	5
-0.107979	5
0.07116	5
-0.119753	5
0.0764792	5
-0.14068	5
0.0699951	5
-0.119529	5
0.114978	5
-0.0515534	5
-0.0285414	5
-0.0135788	5
0.0152187	5
-0.000596815	5
0.0450247	5
0.0371103	5
0.061682	5
0.00758167	5
0.0672755	5
0.0786212	5
0.105845	5
-0.000649381	5
-0.0154465	5
-0.0224483	5
-0.0590551	5
-0.0320668	5
0.0174805	5
-0.0796495	5
-0.025715	5
-0.0247994	5
0.106388	5
0.012357	5
0.109124	5
0.136431	5
-0.0380498	5
0.080753	5
-0.00552938	5
0.0440396	5
0.0303849	5
0.0407708	5
-0.0354819	5
-0.0138938	5

## Sheet: Power Loc. 2
Data	Group
0.388084	1
0.427873	1
1.00513	1
1.30007	1
1.08273	1
0.00479452	1
0.00849187	1
0.0494634	1
0.0558928	1
0.138152	1
0.0967729	1
0.281684	1
1.01456	1
0.00483073	1
0.748324	1
1.09655	1
1.57135	1
0.847232	1
0.254775	1
0.555295	1
0.859496	1
0.82489	1
0.115117	1
0.0831923	1
0.137019	1
0.04949	1
0.00952872	1
0.0516224	1
0.0302288	1
0.0218445	1
0.000862127	1
0.0219604	1
0.0281871	1
0.320091	1
0.404821	1
1.1882	1
1.11108	1
3.39972	1
2.65745	1
2.24131	1
1.88509	1
1.12247	1
2.50283	1
2.14949	1
4.45485	1
0.297584	1
0.315886	1
0.258529	1
0.243065	1
0.153754	1
0.0793981	1
0.78756	1
1.07586	1
0.435488	1
0.222519	1
0.42986	1
0.33757	1
0.130981	1
0.225838	1
0.223799	1
0.223118	1
0.242542	1
0.215173	1
0.127948	1
0.143005	1
0.0869358	1
0.0482452	1
0.228194	1
0.218862	1
0.031716	1
0.582817	2
1.32204	2
0.661066	2
1.05207	2
0.254721	2
0.444675	2
0.282931	2
0.152326	2
0.101018	2
0.0508807	2
0.0317417	2
0.0255179	2
0.0672141	2
0.17292	2
0.226999	2
0.169562	2
0.248666	2
0.079774	2
0.0592056	2
0.106307	2
0.525468	2
0.0672728	2
0.408152	2
0.0305618	2
0.0394591	2
0.0178675	2
0.142364	2
0.00337624	2
0.0600376	2
0.0034566	2
-0.00517456	2
0.0147045	2
0.0152401	2
0.265991	2
0.218349	2
0.183807	2
0.229347	2
0.226242	2
0.210646	2
1.21209	2
0.361163	2
0.0845248	2
0.259176	2
0.24789	2
0.211248	2
0.315774	2
0.262585	2
0.278027	2
0.314532	2
0.0981003	2
0.226245	2
0.263072	2
0.275652	2
0.297274	2
0.263659	2
0.28969	2
0.320668	2
0.190911	2
0.477182	2
0.471122	2
0.479229	2
0.402058	2
0.457414	2
0.0873179	2
0.309849	2
0.205565	2
0.00159168	2
0.308317	2
0.517915	2
0.0926681	2
-0.0270711	3
-0.0525826	3
-0.0224104	3
-0.0364567	3
-0.0109785	3
0.0144154	3
0.00786763	3
0.0430308	3
0.0243662	3
0.0758196	3
0.0719998	3
0.0799007	3
0.0145181	3
0.0643404	3
-0.0185006	3
-0.00769132	3
-0.00711293	3
-0.00664375	3
0.11193	3
0.0066464	3
-0.0345406	3
0.0082618	3
-0.0419242	3
0.0505078	3
0.0612052	3
0.0637568	3
0.012669	3
0.0275334	3
0.0459788	3
0.0179031	3
0.0303029	3
0.0138524	3
0.0340686	3
0.332242	3
0.164996	3
0.0730466	3
0.101166	3
0.0666767	3
0.0958428	3
0.204314	3
0.0920666	3
0.0754287	3
0.0706126	3
0.0747349	3
0.059467	3
0.151398	3
0.208345	3
0.299764	3
0.114409	3
0.33335	3
0.0314305	3
0.102886	3
0.0524025	3
0.0662279	3
0.107667	3
0.0473051	3
0.0325903	3
0.03475	3
0.375695	3
0.378912	3
0.371978	3
0.374394	3
0.363177	3
0.287219	3
0.261794	3
0.23101	3
0.273898	3
0.263111	3
0.324923	3
0.17167	3
-0.0415479	4
-0.0369047	4
-0.0188959	4
0.141418	4
-0.0373717	4
0.0567042	4
-0.00504913	4
0.0591864	4
0.014919	4
0.0650186	4
0.0402366	4
0.0446217	4
-0.00426972	4
0.356993	4
0.166513	4
0.0898613	4
0.0251041	4
-0.010338	4
0.149678	4
0.108305	4
0.271437	4
0.0182091	4
0.521658	4
0.0310356	4
0.0217443	4
0.00480485	4
-0.00504561	4
0.032602	4
0.00621158	4
0.0459971	4
-0.0115469	4
0.145026	4
0.0556627	4
0.258756	4
0.240516	4
0.171034	4
0.17666	4
0.15471	4
0.154172	4
0.095448	4
0.120962	4
0.124844	4
0.171262	4
0.167802	4
0.206222	4
0.170758	4
0.145272	4
0.175865	4
0.168831	4
0.125107	4
0.0930053	4
0.151521	4
0.153655	4
0.146357	4
0.122564	4
0.123516	4
0.149349	4
0.0961106	4
0.16527	4
0.178109	4
0.177023	4
0.183062	4
0.161152	4
0.133845	4
0.110887	4
0.0578131	4
0.0714446	4
0.178946	4
0.160981	4
0.0616047	4
-0.0435128	5
-0.016383	5
-0.0225817	5
-0.0194318	5
-0.0319205	5
-0.0418411	5
-0.0452874	5
-0.0124537	5
-0.0220063	5
-0.00464572	5
0.0269591	5
0.0265622	5
-0.0202635	5
-0.0611254	5
-0.00121107	5
0.0149156	5
-0.0133616	5
-0.0364625	5
-0.0250699	5
0.0140751	5
-0.0230836	5
0.0319887	5
-0.0661556	5
0.0976701	5
0.0957683	5
0.061477	5
-0.0162525	5
0.0997187	5
0.012525	5
0.131649	5
0.0590144	5
0.465984	5
0.226795	5
0.11629	5
0.110672	5
0.0875653	5
0.139828	5
0.110419	5
0.128255	5
0.17699	5
0.114693	5
0.0659911	5
0.114694	5
0.0970003	5
0.124414	5
0.0991086	5
0.100961	5
0.109213	5
0.100119	5
0.0833387	5
0.0506658	5
0.116858	5
0.104685	5
0.112558	5
0.0697941	5
0.0747248	5
0.0707097	5
0.0592094	5
0.0947222	5
0.0920377	5
0.101273	5
0.128096	5
0.0968307	5
0.0736281	5
0.0305247	5
0.0289149	5
-0.016993	5
0.123241	5
0.116951	5
-0.0078618	5

## Sheet: Power Loc. 3
Data	Group
0.401309	1
0.433315	1
0.858388	1
1.39799	1
1.16218	1
0.600055	1
0.286128	1
1.67179	1
0.984899	1
1.75244	1
1.6019	1
1.74151	1
1.35929	1
2.14643	1
0.7019	1
0.607549	1
0.432038	1
2.57036	1
4.6692	1
2.27147	1
9.10685	1
9.85341	1
5.66568	1
0.102854	1
0.0727526	1
0.467927	1
1.33892	1
1.41835	1
1.39758	1
3.75049	1
0.500759	1
0.289911	1
0.396083	1
1.83603	1
0.235958	1
0.302714	1
0.158294	2
0.060175	2
0.0950611	2
0.0367575	2
-0.0643474	2
0.12964	2
-0.0896859	2
0.00397103	2
-0.030008	2
-0.0337171	2
0.0667566	2
0.0110355	2
0.141099	2
0.345968	2
-0.0321067	2
0.106117	2
0.301488	2
0.259122	2
0.126426	2
0.251466	2
0.169419	2
0.30755	2
0.231244	2
0.120377	2
0.0889852	2
0.43686	2
0.298799	2
0.240456	2
1.09271	2
0.726031	2
1.48501	2
0.905899	2
0.448322	2
0.815775	2
0.383286	2
0.764083	2
-0.0411461	3
-0.0755024	3
-0.0313711	3
-0.042767	3
0.07863	3
0.223353	3
0.223893	3
0.349728	3
0.14178	3
0.0119468	3
-0.0509497	3
-0.03631	3
-0.0422307	3
0.123435	3
0.818623	3
0.0808432	3
0.0686065	3
0.101877	3
0.125042	3
0.147683	3
0.207862	3
0.223578	3
0.26233	3
0.0289376	3
0.00989818	3
0.142796	3
0.183611	3
0.649564	3
0.101856	3
0.199486	3
0.201125	3
0.152358	3
0.31079	3
0.245885	3
0.536294	3
0.287168	3
-0.0502222	4
-0.0534083	4
-0.0661941	4
-0.0690036	4
-0.134856	4
-0.0663421	4
-0.167024	4
-0.049122	4
0.0269008	4
-0.00504646	4
0.0206008	4
-0.0305511	4
-0.0132596	4
-0.0701229	4
-0.0905708	4
0.113742	4
0.10325	4
0.110281	4
0.104524	4
0.078541	4
0.107567	4
0.166734	4
0.19548	4
0.0490845	4
-0.0791746	4
0.0525144	4
0.104888	4
0.294699	4
0.13308	4
0.139194	4
0.104016	4
0.324031	4
0.132542	4
0.192287	4
0.184031	4
0.162583	4
-0.0284575	5
-0.0576305	5
-0.0574906	5
-0.0846951	5
-0.150791	5
-0.0511487	5
-0.180906	5
-0.0995109	5
-0.0888489	5
-0.0754539	5
-0.0573935	5
-0.0882534	5
-0.0654097	5
-0.0336998	5
-0.0776023	5
0.0458487	5
0.0679117	5
0.0989212	5
0.0802758	5
0.0548352	5
0.124944	5
0.133972	5
0.11011	5
-0.0752621	5
0.00414597	5
0.0186794	5
0.0448892	5
0.0852669	5
0.0953315	5
0.119157	5
0.1479	5
0.141024	5
0.151401	5
0.125606	5
0.13674	5
0.153036	5

## Sheet: Power Loc. 4
Data	Group
0.90561	1
2.01918	1
0.705666	1
1.26624	1
0.247104	1
1.14957	1
-0.00203899	1
-0.166247	1
0.254427	1
-0.140578	1
0.123093	1
1.25992	1
2.54019	1
2.83392	1
1.63016	1
0.5122	1
-0.0669447	1
0.616469	1
0.64295	1
1.40148	1
0.409435	1
1.25827	1
1.51944	1
0.752992	1
0.0513122	1
0.836971	1
0.727141	1
0.273031	1
0.228852	1
0.0777871	1
0.0887748	1
0.11606	1
0.0469943	1
0.0116091	1
0.036629	1
0.180151	1
0.460008	1
0.66509	1
1.32825	1
1.73072	1
-0.0346553	1
0.0781553	1
0.149093	1
0.63416	1
1.27001	1
1.35038	1
0.994472	1
0.509862	1
3.09739	1
-0.0137732	1
1.11594	1
0.133066	1
0.572561	1
-0.00747219	1
1.7406	1
0.0911928	1
2.65008	1
-0.0489018	1
3.80937	1
0.00273494	1
2.18117	1
0.0431491	1
0.326559	1
0.510966	1
1.54701	1
2.71469	1
2.2272	1
1.17404	1
1.52758	1
1.58233	1
0.882569	2
-0.134129	2
-0.0686922	2
-0.101197	2
-0.141188	2
-0.152712	2
-0.17812	2
-0.213838	2
-0.19094	2
-0.214431	2
-0.184671	2
-0.168878	2
-0.148252	2
-0.0956741	2
-0.0921638	2
0.571648	2
-0.144886	2
1.38209	2
0.369644	2
0.397043	2
-0.0429632	2
0.181802	2
0.0164307	2
0.0711938	2
0.043588	2
0.251934	2
0.167178	2
0.268204	2
0.151072	2
0.416743	2
0.296132	2
0.0838885	2
-0.0793668	2
-0.0990935	2
-0.0763232	2
-0.0632536	2
0.104681	2
-0.0159171	2
0.0144386	2
0.230638	2
-0.0969397	2
0.0921222	2
0.064357	2
0.52967	2
0.58576	2
0.555244	2
0.451058	2
0.291211	2
0.156131	2
-0.0962629	2
0.106636	2
-0.0540307	2
0.000728417	2
-0.0920537	2
0.0272935	2
-0.0768725	2
0.152527	2
-0.11603	2
0.138823	2
-0.0834385	2
0.194865	2
-0.0336323	2
0.0410863	2
0.234313	2
0.347281	2
0.347779	2
0.112212	2
0.21749	2
0.18513	2
0.174672	2
-0.0656868	3
0.266768	3
0.702801	3
0.117743	3
-0.203541	3
-0.177965	3
-0.214549	3
-0.214805	3
-0.200435	3
-0.226646	3
-0.209036	3
-0.179099	3
-0.132723	3
-0.112373	3
0.292819	3
-0.00125667	3
-0.217398	3
-0.0572306	3
-0.179691	3
-0.124817	3
-0.200103	3
-0.0263122	3
-0.138746	3
0.056287	3
-0.196246	3
0.0179468	3
-0.00807341	3
-0.0114617	3
-0.044721	3
0.017966	3
-0.0525015	3
-0.0681749	3
0.01857	3
-0.0280328	3
0.00384295	3
0.0305472	3
-0.0282048	3
0.0782614	3
0.142779	3
0.0463454	3
-0.0841674	3
0.0785748	3
-0.0495819	3
0.0149982	3
0.0500449	3
0.0664964	3
0.19623	3
0.211464	3
0.104682	3
-0.0549991	3
0.0465168	3
-0.0194234	3
0.0351834	3
-0.0356481	3
0.0933985	3
0.00216353	3
0.0495809	3
-0.0788531	3
0.16959	3
-0.0411998	3
0.158249	3
-0.0539388	3
0.00306849	3
-0.0117476	3
0.057214	3
0.0949447	3
0.274301	3
0.188536	3
0.289273	3
0.282415	3
-0.13125	4
-0.0828032	4
-0.152248	4
-0.175762	4
-0.0801707	4
-0.104408	4
-0.17633	4
-0.205737	4
-0.181267	4
-0.211797	4
-0.190449	4
-0.154303	4
-0.043422	4
-0.0231882	4
-0.0862213	4
-0.0440776	4
-0.199386	4
-0.0765597	4
-0.157974	4
-0.098214	4
-0.172338	4
-0.0724119	4
-0.128666	4
-0.0520571	4
-0.175574	4
0.101969	4
0.113724	4
0.0768357	4
0.115402	4
-0.0282387	4
0.0690951	4
0.129537	4
0.115656	4
0.0797238	4
0.104021	4
0.113614	4
0.131272	4
0.082035	4
0.0936241	4
0.142542	4
0.0958211	4
0.193686	4
0.143264	4
0.178462	4
0.191776	4
0.200292	4
0.275852	4
0.30651	4
0.175006	4
0.087659	4
0.157851	4
0.141324	4
0.144237	4
0.0873916	4
0.147891	4
0.0938068	4
0.122019	4
0.0623005	4
0.154549	4
0.121472	4
0.14304	4
0.122875	4
0.156763	4
0.172027	4
0.193603	4
0.192475	4
0.166998	4
0.277688	4
0.0857774	4
0.0864037	4
-0.0822131	5
-0.108874	5
-0.11434	5
-0.143354	5
-0.188104	5
-0.162755	5
-0.207116	5
-0.205404	5
-0.183651	5
-0.220198	5
-0.20327	5
-0.171362	5
-0.149236	5
-0.114995	5
-0.0887678	5
-0.0773507	5
-0.182379	5
-0.120239	5
-0.140681	5
-0.099934	5
-0.167799	5
-0.0946055	5
-0.115509	5
-0.0949746	5
-0.174909	5
0.258101	5
0.244788	5
0.19899	5
0.210058	5
0.170189	5
0.176724	5
0.172483	5
0.136669	5
0.0832023	5
0.124606	5
0.160231	5
0.216814	5
0.202277	5
0.253133	5
0.284067	5
0.0625498	5
0.151954	5
0.137724	5
0.202232	5
0.230998	5
0.259601	5
0.100527	5
0.102075	5
0.288144	5
0.0760564	5
0.212675	5
0.13535	5
0.204192	5
0.101348	5
0.261398	5
0.130428	5
0.254404	5
0.0487781	5
0.292637	5
0.094773	5
0.284233	5
0.115214	5
0.162114	5
0.195808	5
0.261813	5
0.278235	5
0.253164	5
0.106553	5
0.272017	5
0.283561	5

## Sheet: SPI SpatialMap
RF_X	RF_Y	SPI	Distance closest	Distance 2nd closest
1.16848	-5.29557	0.243016	1.06571	2.14229
0.735772	-4.63377	0.194733	1.35159	1.67469
1.18121	-5.30829	0.37314	1.05197	2.1599
0.703954	-5.06648	0.763327	1.55996	1.71739
1.28303	-5.41647	1.36123	0.947343	2.3063
0.60214	-3.97197	0.894169	0.765069	2.15887
0.780316	-3.43745	0.344068	0.782819	2.43188
3.59932	-3.48835	0.0230413	2.18861	2.34335
3.86022	-2.8711	2.15331	1.65869	2.89361
4.29929	-3.9147	0.774358	2.00695	2.38156
4.6111	-3.34836	1.36743	1.36287	2.698
3.85385	-4.6465	1.22653	1.78597	2.23492
5.80106	-3.36108	0.388291	1.20346	2.41901
2.20572	-3.44381	0.470414	1.94634	2.20644
3.8284	-4.62104	0.375814	1.77375	2.26979
2.46026	-4.29015	1.66782	1.1237	2.58403
6.13832	-2.8011	1.30228	0.941354	3.00037
3.3066	-4.61468	1.01491	1.32672	2.73417
6.99102	-2.49566	0.176081	1.62291	3.5005
2.86752	-4.79922	1.78616	0.869169	3.07319
8.4037	-1.19752	0.0475911	3.18566	5.04781
2.81661	-4.79922	1.53514	0.832548	3.10182
6.99739	-1.22297	0.445367	1.89679	3.70505
2.5748	-4.70377	1.73047	0.767987	2.8423
7.42374	-0.0330103	0.0738536	2.9938	3.92388
2.23118	-4.66559	1.21819	0.724414	2.51729
6.59649	-0.561175	0.307764	2.05927	3.14693
1.73483	-3.71744	1.80046	1.74432	1.7484
6.1256	-1.33751	1.4288	1.15656	2.94664
0.691228	-3.29109	0.248003	0.722108	2.60255
5.22835	-2.32385	2.68844	0.186913	2.89611
4.61746	-1.63659	2.92959	0.974136	1.98171
3.5675	-2.72474	1.72232	1.88846	2.72558
2.6448	-3.59017	0.734007	1.84701	2.64634
0.633957	-3.15745	0.828005	0.720582	2.74438
5.0629	0.762418	0.215899	1.73895	3.01024
3.22387	0.176983	10.7398	0.327977	3.23816
5.38744	1.22059	0.0308638	2.24772	3.45059
3.39569	0.67333	3.79469	0.681363	3.5223
4.56656	2.6269	0.0349247	2.83517	4.92621
4.28657	0.63515	1.29812	1.01099	3.07029
3.80294	0.329705	6.29048	0.447751	3.01178
5.02472	0.762418	0.222689	1.70472	3.01463
4.46474	0.456974	1.1288	1.0675	2.84182
2.41572	-0.21755	4.70273	1.10589	3.59114
4.28657	-0.631173	2.23547	1.0085	1.94263
2.60026	-0.230277	8.20058	0.928744	3.43243
3.33841	-0.631173	7.8958	0.651528	2.60101
2.42208	-0.21755	2.33601	1.09965	3.58588
2.77207	-1.22297	3.46585	1.42322	2.80494
2.18663	-0.981161	2.71997	1.63939	3.33555
2.77207	-1.22297	1.44453	1.42322	2.80494
1.76028	-1.21024	0.683588	2.11927	2.88818
1.46757	-1.95477	0.439881	2.13108	2.81991
1.13667	-1.2357	0.274439	2.53359	2.66689
1.18758	-2.06931	0.102862	1.85936	3.10312
1.11121	-1.22934	0.0451248	2.52799	2.68655
0.595776	-2.07567	0.0872718	1.54391	3.56972
0.614866	-1.69387	0.0650312	1.90793	3.34562
0.373056	-2.05658	0.256166	1.49085	3.74263
0.633957	-3.16382	0.947343	0.717579	2.7392
3.53568	-2.14567	0.0594482	1.85624	2.14597
6.15741	-0.688444	0.0779412	1.72201	2.74514
3.54204	-2.14567	0.765623	1.84988	2.14608
5.25381	-1.24843	0.273307	0.990978	2.15277
4.7511	-1.36297	1.00443	1.07701	1.85011
6.13832	-0.720261	0.452398	1.68502	2.73487
3.54204	-2.14567	1.07646	1.84988	2.14608
5.2729	-1.25479	1.50301	0.982217	2.17202
3.53568	-2.1584	0.681798	1.8557	2.15869
5.89651	0.41243	0.00174179	2.43174	2.69054
2.04027	-2.48293	0.16809	2.27973	2.88023
6.13832	-0.669353	0.00772422	1.73078	2.72191
4.30566	-0.637536	0.983909	1.02739	1.92659
0.723045	-2.47657	0.521325	1.25308	3.28009
4.30566	-0.66299	1.53004	1.04338	1.9056
0.627593	-3.10018	0.926989	0.744128	2.79481
3.56113	-0.815712	2.57601	0.818	2.31192
0.65941	-3.20836	1.32268	0.721024	2.68818
2.79752	-1.21024	1.3249	1.39935	2.78583
0.646684	-3.18927	0.767458	0.717462	2.71111
2.02755	-1.73841	0.555677	2.2782	2.68592
1.19394	-2.10749	0.19557	1.83428	3.12401
0.538505	-2.77565	0.448989	0.902592	3.11384
1.62029	-2.8011	0.334028	1.76459	2.65973
0.544869	-2.79474	0.757617	0.891221	3.09436
1.80483	-2.75019	0.293035	1.95438	2.67383
2.36481	0.507881	0.326402	1.24362	4.08017
1.92573	1.11241	0.17842	1.92763	4.81382
3.23024	2.59509	0.0222385	2.60907	5.2864
1.76028	2.15601	0.123578	2.77038	5.69315
2.34572	2.44236	0.136033	2.70139	5.57661
2.34572	1.78057	0.251631	2.12198	5.03511
3.24933	2.61418	0.0774965	2.62617	5.29609
1.91301	2.49327	0.165	2.9555	5.86505
4.35656	2.68417	0.148188	2.81753	5.02166
2.40935	0.647877	0.992219	1.26856	4.14324
3.23024	2.59509	0.197704	2.60907	5.2864
2.09755	0.813326	0.492674	1.62123	4.48354
3.8284	1.47512	0.47121	1.51124	4.02076
0.990309	1.48785	0.242486	2.91758	5.08521
2.35208	2.436	0.229182	2.69292	5.56781
0.82486	1.09968	0.306055	2.89235	4.67306
3.26842	1.16968	0.911406	1.19238	4.00736
1.22576	1.11877	0.217965	2.53453	4.77865
1.70301	0.138802	0.571678	1.80234	4.0176
2.30118	-0.0966446	1.80959	1.20271	3.75394
1.47393	-0.198459	0.409179	2.03577	3.61561
1.74119	-0.637536	1.00659	1.87079	3.35044
1.24485	-0.211186	0.205813	2.26502	3.51652
2.02118	-0.745714	0.622028	1.6562	3.41632
1.08576	-0.777532	0.351685	2.53636	2.93099
1.2703	-1.18479	0.294085	2.52493	2.64081
-0.0151131	-1.38842	0.0526306	2.11163	3.77938
1.04758	-0.777532	0.0808474	2.57273	2.91706
0.0548846	-1.45206	0.09756	2.04868	3.73862
1.04758	-0.777532	0.115563	2.57273	2.91706
0.328512	-1.14661	0.0316225	2.37621	3.3724
1.11121	-1.20388	0.132835	2.55087	2.675
-0.0342034	-1.40751	0.0482462	2.09277	3.80417
0.678501	-0.962071	0.0298089	2.62706	2.98101
0.150336	-1.03207	0.0183879	2.47251	3.50506
1.0094	-0.204823	0.0624718	2.49901	3.44631
0.996672	0.0815314	0.12395	2.50466	3.71762
1.43575	0.285161	0.200444	2.08385	4.04831
1.44848	0.526972	0.236386	2.11812	4.27955
1.15576	0.896051	0.228947	2.50966	4.54544
0.633957	1.00423	0.235607	3.03689	4.54862
1.16212	0.539698	0.237114	2.39936	4.20353
0.583049	0.609696	0.208565	2.97999	4.15085
0.703954	0.41243	0.144399	2.8263	3.97526
0.990309	0.0878949	0.148126	2.51123	3.72206
0.818496	-0.115735	0.077855	2.684	3.48184
0.220334	-0.675717	0.00603669	2.83286	3.34855
0.538505	-0.529358	0.00087782	3.00843	3.01906
0.233061	-0.624809	0.00725588	2.88462	3.32615
0.131246	-1.00662	0.012947	2.49684	3.51593
0.723045	-4.99649	0.501432	1.55749	1.66201
1.02213	-4.78649	0.13055	1.35025	1.64311
1.04122	-4.79286	2.31124	1.33033	1.66
1.45484	-5.00921	4.54278	0.86364	2.09625
2.91206	-6.091	2.02	0.978063	2.88475
2.88025	-5.57556	8.93743	0.676205	2.90695
2.54299	-5.0283	9.54586	0.478315	2.9669
3.27478	-5.34011	5.43443	1.04597	2.54355
7.03557	-2.90928	0.585037	1.78026	3.13329
7.51919	-2.54657	0.559963	2.15259	3.6715
7.18829	-3.17654	0.00482692	2.03219	2.95994
7.80554	-2.37475	0.0777793	2.41988	3.96214
7.22011	-3.7938	0.338956	2.40723	2.45335
4.872	-4.69104	0.879044	1.41785	2.51496
7.64646	-3.70471	0.207357	2.69562	2.79115
4.86564	-4.71649	0.368917	1.40253	2.54118
8.17462	-1.6875	0.0321712	2.83697	4.7416
5.75652	-4.66559	0.209287	1.11466	2.46301
2.39026	-4.30924	0.0175231	1.09258	2.52353
4.22929	-5.79828	0.482903	1.55081	2.04056
2.07209	-3.64744	0.0162326	1.7497	2.07733
4.6111	-5.56283	0.315787	1.1889	2.38736
8.89369	0.234254	0.126361	4.2835	5.39877
3.27478	-6.09736	0.0310662	1.26171	2.52524
8.95096	1.07423	0.110703	4.85781	5.5558
3.27478	-6.07191	1.04012	1.24762	2.52217
8.60733	0.603333	0.112952	4.28708	5.14285
4.23566	-4.96467	0.523839	1.74636	2.05026
8.12371	-0.319365	0.243405	3.33522	4.63473
3.89203	-4.72286	1.1779	1.79093	2.16379
7.761	-1.72568	0.355327	2.42404	4.51241
7.58919	-1.6175	0.681007	2.28289	4.39747
6.5774	-2.04385	1.31381	1.2019	3.69428
1.06031	-4.78013	0.304876	1.31914	1.66222
6.11923	-3.00473	1.50008	1.06395	2.79592
1.72847	-4.74195	3.02446	0.819455	2.12839
7.44919	0.565152	0.0622844	3.47176	3.98942
5.28562	0.692421	0.575858	1.91518	2.92428
8.20008	3.35233	0.0468519	5.77311	6.24972
5.33653	1.17604	0.252711	2.18081	3.40646
5.38108	3.07234	0.0060614	3.60246	5.30235
6.23378	0.666967	0.0441103	2.81396	3.01735
6.18287	0.622423	0.144269	2.75412	2.96057
6.63467	0.883324	0.0368878	3.25675	3.35291
6.7174	0.794236	0.0139669	3.30272	3.31398
4.47111	0.2088	1.60262	0.993299	2.60617
6.93375	0.215163	0.0847356	2.89171	3.44049
5.22835	-0.192096	0.93858	1.739	2.0443
5.71197	0.0942583	0.149452	2.21398	2.34645
4.47747	-0.23664	2.41859	1.00571	2.1923
5.75652	-0.503904	0.10449	1.76458	2.3121
4.99927	-0.573902	0.949754	1.60536	1.70157
5.13927	-0.872983	0.684254	1.37999	1.85723
4.64292	-0.777532	0.474814	1.38232	1.63334
4.68746	-1.29297	0.795138	1.17115	1.75552
3.64386	-1.72568	0.292392	1.73167	1.81751
3.59295	-2.52747	0.543414	1.8215	2.52918
2.77843	-2.18385	0.147461	2.29997	2.61198
2.86116	-2.59111	0.218651	2.5545	2.6687
1.80483	-2.64202	0.0540995	1.99838	2.78068
1.69665	-3.25291	0.186472	1.71455	2.20264
0.449417	-3.9847	1.00439	0.660992	2.26833
1.44211	-3.24018	0.881734	1.46533	2.28965
0.60214	-3.95288	3.17347	0.753442	2.17146
1.15576	-3.41836	2.4468	1.15864	2.2453
1.7221	-3.73653	0.984251	1.72972	1.73827
6.13196	-2.21567	2.94126	0.742099	3.44041
7.84372	0.18971	0.0824897	3.44612	4.34786
6.52649	-0.936617	1.00931	1.72176	3.16811
7.62737	-0.325728	0.187097	2.93804	4.1402
7.5701	-0.771168	0.571832	2.62317	4.14251
8.11099	-0.313001	0.0845815	3.32846	4.6216
6.56467	-2.03749	1.7133	1.19034	3.68016
7.54464	-0.713897	0.168065	2.63459	4.10716
6.1765	-2.42566	2.49755	0.810476	3.37769
8.05372	1.06786	0.0671286	4.23926	4.67725
5.26653	-2.78838	3.67054	0.571863	3.03537
7.85009	0.183346	0.0861735	3.4462	4.35395
4.18475	-3.37381	1.98631	1.6616	2.80821
6.95284	0.196073	0.0767814	2.88588	3.45841
3.58022	-3.7238	0.615988	2.1446	2.34664
6.87012	-0.363909	0.285473	2.38182	3.38971
1.75392	-3.74925	0.0522391	1.70842	1.77154
6.15741	-0.332092	0.276654	2.04719	2.67808
2.26299	-3.97834	1.02026	1.41205	2.313
5.75652	-0.822076	1.19973	1.45485	2.4016
1.18758	-3.9847	1.02922	1.28268	1.74972
5.26653	-2.14567	2.36691	0.149518	2.77931
0.595776	-3.94016	1.52392	0.740734	2.18466
5.2029	-2.76292	2.11499	0.564812	3.07178
0.493961	-3.97834	1.03795	0.687607	2.23755
3.45932	-2.78838	0.956552	2.0098	2.78867
2.56844	-3.11927	0.147328	2.29581	2.5965
4.50929	-3.95288	1.34245	1.93494	2.22555
1.73483	-3.73653	0.46137	1.72603	1.75088
4.50929	-3.95288	1.40766	1.93494	2.22555
4.38838	0.641513	1.67089	1.09579	3.04119
3.98112	1.19513	0.411053	1.28834	3.70357
5.09472	3.96959	0.256313	4.27794	6.20662
4.03203	2.90689	0.175748	2.95518	5.31336
5.01836	3.05325	0.218253	3.40995	5.29631
4.98654	1.82511	0.330208	2.3539	4.07513
5.37471	3.51142	0.258633	3.98053	5.74144
4.78291	2.9578	0.115181	3.22404	5.2232
5.02472	3.04053	0.247622	3.40141	5.28317
4.89109	1.4624	0.578188	2.01835	3.72595
5.02472	3.04053	0.178926	3.40141	5.28317
3.98112	1.1824	1.59855	1.27654	3.69181
5.02472	3.04053	0.196334	3.40141	5.28317
2.91843	2.46145	0.313801	2.52923	5.30268
5.02472	3.04053	0.186615	3.40141	5.28317
2.96297	1.5833	0.412494	1.6719	4.52015
5.02472	3.04053	0.179821	3.40141	5.28317
3.61841	1.2524	1.03604	1.25799	3.90713
5.00563	0.845143	0.530877	1.72661	3.09907
4.1593	0.39334	4.01012	0.767716	2.89768
4.47111	0.119712	3.82245	0.978456	2.523
3.63113	0.113349	5.58722	0.173331	2.93
3.94294	-0.01392	4.67782	0.443159	2.64669
3.49114	-0.23664	4.70784	0.236806	2.75303
4.45201	-0.669353	2.24971	1.16377	1.82083
3.93658	-0.968435	3.25535	1.06229	1.92457
3.99385	-1.17843	1.19883	1.27772	1.74787
0.633957	-3.17654	2.24365	0.711705	2.72887
0.462144	-3.24018	1.9016	0.530174	2.78335
0.62123	-3.69835	4.2436	0.652126	2.33449
0.964855	-2.50202	0.0181903	1.38813	3.15294
2.92479	-0.612082	2.83438	0.839946	2.94871
1.40393	-3.00473	0.053301	1.48873	2.52426
2.86752	-1.34388	1.35765	1.48527	2.6736
1.42939	-2.50202	0.0194987	1.7433	2.9969
2.84843	-2.13931	0.772199	2.23633	2.54319
0.614866	-2.39384	0.0714662	1.26556	3.40376
2.81661	-2.21567	0.394536	2.31866	2.57343
0.525778	-1.99931	0.0556539	1.59013	3.58375
3.45932	-0.230277	3.22035	0.233842	2.77964
0.016704	-2.09476	0.146847	1.40534	3.96954
3.44659	-0.211186	5.18179	0.217835	2.80222
0.983945	-3.24018	0.524488	1.01767	2.48483
3.44023	0.259707	5.20014	0.266497	3.16232
0.595776	-2.73747	0.800207	0.96768	3.11554
3.28751	0.896051	3.46357	0.920902	3.76732
0.583049	-2.71838	0.138214	0.975131	3.13847
0.303058	-2.55293	0.0411396	0.994378	3.42959
2.63207	1.27786	1.05762	1.54474	4.4622
0.0676114	-2.76292	0.14017	0.740173	3.40257
3.00115	0.908777	4.29728	1.03669	3.94443
2.91843	0.883324	2.31238	1.05759	3.9751
3.26842	0.100622	4.50676	0.252499	3.15165
0.17579	-2.06294	0.0169014	1.44777	3.91013
2.95661	-0.293911	3.73511	0.617785	3.10964
0.169426	-2.0884	0.0599308	1.42173	3.89186
2.10391	-1.31842	0.624883	1.92024	3.03079
1.14939	-1.37569	0.251345	2.41532	2.72358
1.14939	-1.38206	0.247324	2.40973	2.7268
2.07846	-0.612082	1.28303	1.54772	3.5581
1.14939	-1.37569	0.256111	2.41532	2.72358
2.32663	-1.66841	0.601286	2.03971	2.96107
1.67756	-1.65568	0.198503	2.46223	2.49313
1.0094	-1.71932	0.159516	2.04688	3.02641
1.15576	-1.36297	0.242241	2.42954	2.71167
0.678501	-1.77659	0.0406299	1.85216	3.33424
0.996672	-1.71932	0.166844	2.04063	3.03689
0.697591	-1.77023	0.118629	1.86514	3.31469
0.703954	-0.713897	0.0466535	2.87366	2.88574
1.14939	-2.35566	0.0801229	1.62192	3.22101
1.71574	-2.08203	0.299053	2.22585	2.74198
0.799406	-0.567538	0.112434	2.75958	3.03947
2.44117	-1.6175	0.748355	1.93325	3.01177
0.786679	-0.573902	0.120957	2.77335	3.03
2.28845	-1.31842	0.934503	1.79056	3.16169
2.92479	-0.612082	1.39101	0.839946	2.94871
0.691228	-0.713897	0.0609521	2.87057	2.89808
2.93116	-0.599356	1.03373	0.826324	2.95041
0.761225	-0.580265	0.00611499	2.79957	3.01734
0.735772	-0.592992	0.00666267	2.82712	2.99868
