# Supplementary material for: Monkey V1 epidural field potentials provide detailed information about stimulus location, size, shape, and color
Source: Commun Biol. 2021 Jun 7;4:690. doi: 10.1038/s42003-021-02207-w (PMC8184760; doi:10.1038/s42003-021-02207-w)
Supplement: Supplementary file 6 — Supplementary Data 4 [file 42003_2021_2207_MOESM6_ESM.xlsx]

## Sheet: TimeCourse Example1
small	medium	large
0.416907	0.771547	1.30645
0.455635	0.845807	1.44475
0.496504	0.92412	1.59144
0.539241	1.00595	1.7456
0.58347	1.09059	1.90596
0.628752	1.17718	2.07092
0.674546	1.2647	2.23857
0.720242	1.35199	2.40665
0.765171	1.43775	2.57269
0.808618	1.52061	2.73397
0.849848	1.59917	2.88768
0.888138	1.67201	3.03098
0.92278	1.73779	3.16109
0.953159	1.79527	3.27543
0.978721	1.84338	3.37169
0.999035	1.88123	3.44795
1.01381	1.90822	3.50275
1.02291	1.92399	3.5352
1.02634	1.92849	3.54496
1.02426	1.92195	3.53226
1.01697	1.90483	3.4979
1.0049	1.87791	3.44322
0.988597	1.84209	3.36997
0.968654	1.79847	3.28027
0.945724	1.74823	3.17648
0.92047	1.69261	3.06115
0.893537	1.63286	2.93682
0.865525	1.57014	2.80602
0.836972	1.50559	2.67113
0.808346	1.44019	2.53433
0.780031	1.37483	2.39758
0.752321	1.31025	2.26253
0.725427	1.24706	2.13062
0.699487	1.18574	2.00292
0.674577	1.12664	1.88031
0.650721	1.07005	1.76341
0.627901	1.01613	1.65263
0.606087	0.964965	1.5482
0.585217	0.916615	1.45023
0.565229	0.87106	1.35869
0.546073	0.828262	1.27348
0.527694	0.788149	1.19443
0.510056	0.750627	1.1213
0.493122	0.715594	1.05384
0.476874	0.682931	0.991777
0.461304	0.652521	0.9348
0.4464	0.624235	0.88261
0.432172	0.597949	0.834903
0.418614	0.573541	0.791377
0.405731	0.550903	0.751733
0.393526	0.529916	0.715698

## Sheet: TimeCourse Example2
small	medium	large
0.0440926	0.0786133	0.159101
0.049846	0.0876378	0.1737
0.0558213	0.0971018	0.18894
0.0620214	0.106982	0.204774
0.0684367	0.117249	0.221139
0.0750522	0.127865	0.237948
0.0818552	0.138783	0.255109
0.0888244	0.149945	0.272509
0.0959324	0.161288	0.290026
0.103148	0.172737	0.307525
0.110429	0.184217	0.324858
0.117736	0.195639	0.341871
0.125017	0.206918	0.358411
0.132227	0.217962	0.374319
0.139312	0.228682	0.38944
0.146215	0.23899	0.403629
0.152884	0.248802	0.416755
0.15927	0.258044	0.428691
0.165325	0.26664	0.439336
0.171004	0.274532	0.448604
0.176267	0.281661	0.456434
0.181083	0.287985	0.46278
0.185419	0.293472	0.467623
0.189254	0.298095	0.470958
0.19257	0.301833	0.472804
0.195347	0.30469	0.473188
0.197581	0.306656	0.472161
0.199264	0.30775	0.469773
0.200391	0.307981	0.466096
0.200962	0.307373	0.461199
0.200986	0.305955	0.455168
0.200466	0.303763	0.448079
0.199411	0.300836	0.440024
0.197834	0.297217	0.431088
0.195749	0.292959	0.421363
0.19318	0.288107	0.410938
0.190143	0.282721	0.399903
0.186668	0.276856	0.388346
0.182783	0.270567	0.376346
0.178522	0.263914	0.363995
0.173923	0.256948	0.351367
0.169024	0.249724	0.338538
0.163865	0.242293	0.32558
0.158495	0.234698	0.312561
0.152951	0.226987	0.299546
0.147281	0.219199	0.286598
0.141529	0.211362	0.273769
0.135742	0.203516	0.261112
0.129953	0.19568	0.248674
0.124201	0.187882	0.236505
0.11853	0.18014	0.224639

## Sheet: Power Ecc. <0.75
Data	Group
0.292428	1
0.472066	1
0.282808	1
0.429831	1
1.06583	1
0.416326	1
0.683354	1
0.813899	1
0.422409	1
0.457702	1
0.513659	1
0.399117	1
0.81643	1
0.847699	1
0.264063	1
0.345414	1
0.398103	1
0.369566	1
0.405895	1
0.360296	1
0.244499	1
0.751969	1
0.631867	1
0.674766	1
0.423168	1
0.38451	1
0.578596	1
0.515147	1
0.724375	1
0.695042	1
0.224235	1
0.59721	1
0.557047	1
0.367349	2
0.574486	2
0.392354	2
0.474652	2
1.95502	2
0.858022	2
1.29632	2
1.49803	2
0.451036	2
0.514216	2
0.55211	2
0.430688	2
1.08504	2
1.08775	2
0.328393	2
0.457785	2
0.525873	2
0.470428	2
0.496917	2
0.446545	2
0.305971	2
1.04342	2
0.864184	2
0.929278	2
0.574945	2
0.48621	2
0.798668	2
0.67919	2
1.02576	2
0.961507	2
0.238094	2
0.836461	2
0.747847	2
0.462858	3
0.781872	3
0.546071	3
0.633116	3
3.35477	3
1.46402	3
2.32615	3
2.68116	3
0.642255	3
0.71226	3
0.76543	3
0.593989	3
1.38375	3
1.3557	3
0.419597	3
0.656736	3
0.75842	3
0.658122	3
0.656012	3
0.619268	3
0.388305	3
1.42934	3
1.28899	3
1.31469	3
0.750237	3
0.626501	3
1.00277	3
0.969682	3
1.40838	3
1.37074	3
0.299438	3
1.22698	3
1.06619	3

## Sheet: Power Ecc. 0.75-1.5
Data	Group
0.386479	1
0.407497	1
0.293185	1
0.30244	1
0.388887	1
0.438537	1
0.163052	1
0.042625	1
0.2627	1
0.125211	1
0.245376	1
0.273388	1
0.279543	1
0.260996	1
0.135327	1
0.336487	1
0.138966	1
0.151413	1
0.479824	1
0.286984	1
0.773781	1
0.278632	1
0.398591	1
0.252139	1
0.245825	1
0.129751	1
0.225937	1
0.196994	1
0.143362	1
0.399204	1
0.285335	1
0.351275	1
0.255483	1
0.335803	1
0.381185	1
0.027737	1
0.168463	1
0.12233	1
0.261538	1
0.18078	1
0.362053	1
0.491074	1
0.375987	1
0.554118	1
0.302951	1
0.251558	1
0.19216	1
0.106514	1
0.238347	1
0.206707	1
0.280182	1
0.232051	1
0.37234	1
0.270964	1
0.506277	1
0.279975	1
0.413913	1
0.298699	1
0.337601	1
0.318244	1
0.333426	1
0.546262	1
0.490158	1
0.254125	1
0.310331	1
0.448492	1
0.291144	1
0.514008	1
0.272214	1
0.118628	1
0.243696	1
0.186538	1
0.514775	1
0.509153	1
0.451596	1
0.538585	1
0.39129	1
0.253817	1
0.471107	1
0.263343	1
0.393553	1
0.229793	1
0.163595	1
0.286183	1
0.290874	1
0.422331	1
0.236577	1
0.265249	1
0.558945	1
0.340802	1
0.197232	1
0.144163	1
0.346621	1
0.249601	1
0.468686	2
0.491444	2
0.351899	2
0.379568	2
0.500111	2
0.534084	2
0.23391	2
0.0653539	2
0.344765	2
0.188733	2
0.327341	2
0.347796	2
0.358875	2
0.349972	2
0.211037	2
0.466547	2
0.319346	2
0.30202	2
0.884739	2
0.507447	2
1.43135	2
0.486894	2
0.7164	2
0.418763	2
0.257603	2
0.242373	2
0.365871	2
0.304804	2
0.287589	2
0.484523	2
0.507538	2
0.643597	2
0.412804	2
0.40542	2
0.40664	2
0.0770567	2
0.284901	2
0.256814	2
0.427485	2
0.217537	2
0.430909	2
0.653044	2
0.465285	2
0.710664	2
0.369164	2
0.326063	2
0.272594	2
0.175536	2
0.323051	2
0.27044	2
0.352008	2
0.29356	2
0.456858	2
0.347776	2
0.598309	2
0.377168	2
0.536016	2
0.377983	2
0.423868	2
0.394952	2
0.417235	2
0.708483	2
0.674477	2
0.330994	2
0.415632	2
0.52015	2
0.357954	2
0.646005	2
0.376084	2
0.178638	2
0.350734	2
0.270164	2
0.716291	2
0.701017	2
0.601595	2
0.708794	2
0.485108	2
0.294075	2
0.623894	2
0.306048	2
0.479364	2
0.264323	2
0.166071	2
0.328385	2
0.34548	2
0.600274	2
0.258226	2
0.267059	2
0.718244	2
0.44899	2
0.201835	2
0.15825	2
0.446071	2
0.307533	2
0.572982	3
0.587188	3
0.451896	3
0.451463	3
0.605117	3
0.652122	3
0.346977	3
0.130287	3
0.494396	3
0.297741	3
0.411111	3
0.444007	3
0.455014	3
0.432164	3
0.331466	3
0.601922	3
0.573947	3
0.585811	3
1.53055	3
0.99159	3
2.58522	3
0.851364	3
1.31504	3
0.735943	3
0.399281	3
0.398419	3
0.516701	3
0.399129	3
0.56529	3
0.671971	3
0.931314	3
1.13919	3
0.716674	3
0.591108	3
0.584966	3
0.154933	3
0.388651	3
0.398806	3
0.642587	3
0.258375	3
0.512917	3
0.808635	3
0.61911	3
0.91512	3
0.45429	3
0.375208	3
0.324403	3
0.22049	3
0.370264	3
0.353692	3
0.437575	3
0.401622	3
0.565235	3
0.465277	3
0.737923	3
0.538321	3
0.788091	3
0.548704	3
0.60334	3
0.563459	3
0.542261	3
0.975059	3
0.902463	3
0.461889	3
0.58784	3
0.641776	3
0.510269	3
0.811926	3
0.544875	3
0.242057	3
0.508617	3
0.386789	3
1.02565	3
1.02928	3
0.890809	3
1.07038	3
0.68858	3
0.365156	3
0.892701	3
0.385941	3
0.688745	3
0.313564	3
0.194753	3
0.439027	3
0.449117	3
0.926474	3
0.332584	3
0.298179	3
1.13304	3
0.66584	3
0.249854	3
0.176021	3
0.602007	3
0.41819	3

## Sheet: Power Ecc. 1.5-2.25
Data	Group
0.377659	1
0.22996	1
0.26621	1
0.18314	1
0.16376	1
0.246531	1
0.0945263	1
-0.0118444	1
0.00933379	1
-0.0135503	1
0.357403	1
0.252357	1
0.24269	1
0.00125533	1
-0.071037	1
-0.0343974	1
0.329115	1
0.16653	1
0.150386	1
0.159414	1
0.200869	1
0.174698	1
0.21134	1
-0.0548922	1
0.264847	1
0.0381266	1
0.214467	1
0.186507	1
-0.0022276	1
0.270015	1
0.418558	1
0.257711	1
0.0666347	1
0.0512745	1
0.150913	1
0.0280951	1
0.155869	1
0.13362	1
0.176737	1
0.14437	1
0.144995	1
0.13897	1
0.160561	1
0.123276	1
0.14144	1
0.158654	1
0.209241	1
0.191431	1
0.170778	1
0.207581	1
0.0929321	1
0.295339	1
0.343649	1
0.179381	1
0.12044	1
0.286796	1
0.182188	1
0.251055	1
0.340305	1
0.328172	1
0.319465	1
0.289708	1
0.275036	1
0.412212	1
0.236304	1
0.353754	1
0.308332	1
0.320308	1
0.218073	1
0.316684	1
0.301507	1
0.368283	1
0.304162	1
0.156543	1
0.127186	1
0.180743	1
0.286318	1
0.345813	1
0.208913	1
0.217001	1
0.342637	1
0.368111	1
0.342626	1
0.301814	1
0.197592	1
0.234825	1
0.214129	1
0.269174	1
0.308898	1
0.328304	1
0.323976	1
0.462853	2
0.315026	2
0.366035	2
0.245644	2
0.22832	2
0.311535	2
0.129693	2
0.00259204	2
0.0485333	2
0.011197	2
0.472104	2
0.350335	2
0.321805	2
0.054711	2
-0.042857	2
0.0250235	2
0.562996	2
0.255595	2
0.26149	2
0.245995	2
0.271391	2
0.219504	2
0.317212	2
-0.0298796	2
0.431391	2
0.0985661	2
0.322209	2
0.263851	2
0.0518586	2
0.34705	2
0.511158	2
0.326455	2
0.106244	2
0.0907676	2
0.214243	2
0.100375	2
0.232473	2
0.201249	2
0.302451	2
0.244387	2
0.188155	2
0.178662	2
0.213109	2
0.145074	2
0.179264	2
0.202674	2
0.294132	2
0.268562	2
0.253378	2
0.287459	2
0.15968	2
0.356712	2
0.388687	2
0.248549	2
0.178168	2
0.352212	2
0.243683	2
0.313931	2
0.428385	2
0.407277	2
0.373494	2
0.351848	2
0.324393	2
0.515143	2
0.285601	2
0.421843	2
0.361986	2
0.366684	2
0.258851	2
0.371298	2
0.364111	2
0.403412	2
0.364509	2
0.23047	2
0.181749	2
0.244721	2
0.313682	2
0.411218	2
0.225779	2
0.270984	2
0.408008	2
0.457584	2
0.407027	2
0.341845	2
0.209823	2
0.233648	2
0.225561	2
0.321562	2
0.35475	2
0.399691	2
0.409673	2
0.54726	3
0.43613	3
0.503576	3
0.355573	3
0.322396	3
0.423185	3
0.204112	3
0.0509589	3
0.112262	3
0.0616666	3
0.624431	3
0.482164	3
0.453304	3
0.134855	3
-0.0382841	3
0.0795082	3
1.00768	3
0.429614	3
0.400262	3
0.369538	3
0.418239	3
0.358666	3
0.488037	3
0.015127	3
0.727412	3
0.174447	3
0.450295	3
0.376386	3
0.129801	3
0.508949	3
0.725144	3
0.463857	3
0.133557	3
0.12862	3
0.253182	3
0.182473	3
0.279809	3
0.241263	3
0.444131	3
0.369892	3
0.261578	3
0.27039	3
0.276994	3
0.178437	3
0.192548	3
0.252377	3
0.363414	3
0.337923	3
0.304086	3
0.352602	3
0.201854	3
0.413673	3
0.483321	3
0.336477	3
0.225674	3
0.488473	3
0.317251	3
0.434779	3
0.605447	3
0.548394	3
0.498281	3
0.444714	3
0.401927	3
0.676142	3
0.405716	3
0.573179	3
0.441333	3
0.425566	3
0.354657	3
0.484857	3
0.485688	3
0.499844	3
0.493368	3
0.304437	3
0.223901	3
0.325124	3
0.405768	3
0.57285	3
0.279069	3
0.362007	3
0.538907	3
0.633304	3
0.535168	3
0.419066	3
0.270889	3
0.333985	3
0.301595	3
0.380846	3
0.458651	3
0.540564	3
0.54855	3

## Sheet: Power Ecc. 2.25-3
Data	Group
-0.0624678	1
-0.0652762	1
0.156939	1
0.167478	1
-0.0700289	1
0.193355	1
0.16136	1
-0.0335781	1
0.0563272	1
0.00311854	1
-0.068593	1
0.0145289	1
-0.0537923	1
-0.0270245	1
0.12553	1
0.00455922	1
0.155238	1
0.116612	1
0.103319	1
0.137796	1
0.131785	1
0.140741	1
0.156103	1
0.150214	1
0.145839	1
0.155622	1
0.189045	1
0.108975	1
0.104228	1
0.148066	1
0.133522	1
0.120435	1
0.072732	1
0.0865691	1
0.0875514	1
0.182836	1
0.36782	1
0.232473	1
0.141866	1
0.160418	1
0.144021	1
0.127406	1
0.155883	1
0.165829	1
0.105084	1
0.140019	1
0.138988	1
0.320047	1
0.285504	1
0.133629	1
0.181964	1
0.126921	1
0.126115	1
0.166391	1
0.311947	1
0.097037	1
0.117469	1
0.109635	1
0.306285	1
0.331789	1
0.332767	1
0.334425	1
0.336128	1
0.328301	1
0.208757	1
0.199818	1
0.207565	1
0.171643	1
0.135606	1
0.14189	1
-0.0467067	2
-0.0502951	2
0.240733	2
0.234957	2
-0.0551094	2
0.254333	2
0.249574	2
-0.0296037	2
0.0814172	2
0.0200264	2
-0.0320351	2
0.0389493	2
-0.0158276	2
0.0122372	2
0.165428	2
0.0519426	2
0.192911	2
0.171068	2
0.177166	2
0.228825	2
0.212311	2
0.209933	2
0.224777	2
0.192586	2
0.231805	2
0.221636	2
0.25372	2
0.165233	2
0.153303	2
0.203728	2
0.18101	2
0.169084	2
0.116044	2
0.129837	2
0.12637	2
0.266004	2
0.470974	2
0.302582	2
0.219022	2
0.244727	2
0.22661	2
0.200221	2
0.23251	2
0.227374	2
0.145555	2
0.193986	2
0.203093	2
0.387642	2
0.340614	2
0.188322	2
0.245244	2
0.169342	2
0.171977	2
0.208604	2
0.3676	2
0.147542	2
0.186146	2
0.168712	2
0.369	2
0.372315	2
0.371786	2
0.376271	2
0.382614	2
0.374245	2
0.216092	2
0.187931	2
0.221631	2
0.17583	2
0.135955	2
0.117926	2
-0.00825004	3
-0.022449	3
0.404472	3
0.379611	3
-0.0127467	3
0.378957	3
0.41452	3
-0.0123268	3
0.0962878	3
0.0499757	3
-0.0164829	3
0.0729686	3
0.02898	3
0.0561409	3
0.239406	3
0.0758607	3
0.277666	3
0.195283	3
0.230112	3
0.33449	3
0.317921	3
0.302365	3
0.350592	3
0.283357	3
0.375455	3
0.347351	3
0.32889	3
0.21831	3
0.187224	3
0.224378	3
0.185285	3
0.195	3
0.142612	3
0.14619	3
0.166402	3
0.364206	3
0.606625	3
0.410442	3
0.269155	3
0.297691	3
0.286828	3
0.253368	3
0.289141	3
0.298445	3
0.176065	3
0.228779	3
0.245925	3
0.4997	3
0.448982	3
0.229163	3
0.306249	3
0.221376	3
0.210535	3
0.279565	3
0.41854	3
0.193625	3
0.230738	3
0.201572	3
0.474432	3
0.476492	3
0.480012	3
0.475648	3
0.471752	3
0.47306	3
0.267084	3
0.262671	3
0.281239	3
0.216403	3
0.177619	3
0.171295	3

## Sheet: SZI Spatial Map
RF_X	RF_Y	SZI	Distance closest
1.16848	-5.29557	0.0932515	1.06571
0.735772	-4.63377	0.0898451	1.35159
1.18121	-5.30829	0.0793558	1.05197
0.703954	-5.06648	0.0848007	1.55996
1.28303	-5.41647	0.0745114	0.947343
0.60214	-3.97197	0.108115	0.765069
0.780316	-3.43745	0.106793	0.782819
3.59932	-3.48835	0.103085	2.18861
3.86022	-2.8711	0.118683	1.65869
4.29929	-3.9147	0.0862165	2.00695
4.6111	-3.34836	0.0919623	1.36287
3.85385	-4.6465	0.0793179	1.78597
5.80106	-3.36108	0.0438309	1.20346
2.20572	-3.44381	0.0883269	1.94634
3.8284	-4.62104	0.0547927	1.77375
2.46026	-4.29015	0.115848	1.1237
6.13832	-2.8011	0.0862651	0.941354
3.3066	-4.61468	0.0828675	1.32672
6.99102	-2.49566	0.0314017	1.62291
2.86752	-4.79922	0.0853095	0.869169
8.4037	-1.19752	0.0222369	3.18566
2.81661	-4.79922	0.0877352	0.832548
6.99739	-1.22297	0.0514642	1.89679
2.5748	-4.70377	0.0855836	0.767987
7.42374	-0.0330103	0.0271089	2.9938
2.23118	-4.66559	0.0852149	0.724414
6.59649	-0.561175	0.0376085	2.05927
1.73483	-3.71744	0.133514	1.74432
6.1256	-1.33751	0.0980694	1.15656
0.691228	-3.29109	0.154903	0.722108
5.22835	-2.32385	0.131632	0.186913
4.61746	-1.63659	0.132718	0.974136
3.5675	-2.72474	0.114903	1.88846
2.6448	-3.59017	0.105307	1.84701
0.633957	-3.15745	0.101643	0.720582
5.0629	0.762418	0.0667996	1.73895
3.22387	0.176983	1.14447	0.327977
5.38744	1.22059	0.0163765	2.24772
3.39569	0.67333	0.523845	0.681363
4.56656	2.6269	0.0214136	2.83517
4.28657	0.63515	0.21749	1.01099
3.80294	0.329705	0.821398	0.447751
5.02472	0.762418	0.0569528	1.70472
4.46474	0.456974	0.217199	1.0675
2.41572	-0.21755	0.525364	1.10589
4.28657	-0.631173	0.352303	1.0085
2.60026	-0.230277	0.905718	0.928744
3.33841	-0.631173	0.933629	0.651528
2.42208	-0.21755	0.286366	1.09965
2.77207	-1.22297	0.458227	1.42322
2.18663	-0.981161	0.33928	1.63939
2.77207	-1.22297	0.241902	1.42322
1.76028	-1.21024	0.131542	2.11927
1.46757	-1.95477	0.124938	2.13108
1.13667	-1.2357	0.123766	2.53359
1.18758	-2.06931	0.105062	1.85936
1.11121	-1.22934	0.106067	2.52799
0.595776	-2.07567	0.108685	1.54391
0.614866	-1.69387	0.0919842	1.90793
0.373056	-2.05658	0.076728	1.49085
0.633957	-3.16382	0.109923	0.717579
3.53568	-2.14567	0.138349	1.85624
6.15741	-0.688444	0.0350096	1.72201
3.54204	-2.14567	0.231282	1.84988
5.25381	-1.24843	0.134334	0.990978
4.7511	-1.36297	0.145382	1.07701
6.13832	-0.720261	0.0681603	1.68502
3.54204	-2.14567	0.117914	1.84988
5.2729	-1.25479	0.101068	0.982217
3.53568	-2.1584	0.0949395	1.8557
5.89651	0.41243	0.0286411	2.43174
2.04027	-2.48293	0.092801	2.27973
6.13832	-0.669353	0.0660143	1.73078
4.30566	-0.637536	0.210964	1.02739
0.723045	-2.47657	0.136383	1.25308
4.30566	-0.66299	0.322989	1.04338
0.627593	-3.10018	0.127279	0.744128
3.56113	-0.815712	0.393959	0.818
0.65941	-3.20836	0.125885	0.721024
2.79752	-1.21024	0.230595	1.39935
0.646684	-3.18927	0.0974361	0.717462
2.02755	-1.73841	0.12658	2.2782
1.19394	-2.10749	0.119467	1.83428
0.538505	-2.77565	0.127653	0.902592
1.62029	-2.8011	0.153293	1.76459
0.544869	-2.79474	0.10189	0.891221
1.80483	-2.75019	0.103073	1.95438
2.36481	0.507881	0.0635982	1.24362
1.92573	1.11241	0.0334612	1.92763
3.23024	2.59509	0.0106256	2.60907
1.76028	2.15601	0.0199803	2.77038
2.34572	2.44236	0.0234286	2.70139
2.34572	1.78057	0.038673	2.12198
3.24933	2.61418	0.0260551	2.62617
1.91301	2.49327	0.0292198	2.9555
4.35656	2.68417	0.0413861	2.81753
2.40935	0.647877	0.110094	1.26856
3.23024	2.59509	0.0415827	2.60907
2.09755	0.813326	0.0511345	1.62123
3.8284	1.47512	0.0771891	1.51124
0.990309	1.48785	0.0569377	2.91758
2.35208	2.436	0.0356507	2.69292
0.82486	1.09968	0.0612137	2.89235
3.26842	1.16968	0.138238	1.19238
1.22576	1.11877	0.0393355	2.53453
1.70301	0.138802	0.0619698	1.80234
2.30118	-0.0966446	0.190525	1.20271
1.47393	-0.198459	0.0538212	2.03577
1.74119	-0.637536	0.133697	1.87079
1.24485	-0.211186	0.0633964	2.26502
2.02118	-0.745714	0.112761	1.6562
1.08576	-0.777532	0.098347	2.53636
1.2703	-1.18479	0.0930682	2.52493
-0.0151131	-1.38842	0.0582915	2.11163
1.04758	-0.777532	0.0808117	2.57273
0.0548846	-1.45206	0.0657099	2.04868
1.04758	-0.777532	0.0972448	2.57273
0.328512	-1.14661	0.0665717	2.37621
1.11121	-1.20388	0.114808	2.55087
-0.0342034	-1.40751	0.0582166	2.09277
0.678501	-0.962071	0.0958643	2.62706
0.150336	-1.03207	0.0699223	2.47251
1.0094	-0.204823	0.0546676	2.49901
0.996672	0.0815314	0.0414979	2.50466
1.43575	0.285161	0.0275802	2.08385
1.44848	0.526972	0.025554	2.11812
1.15576	0.896051	0.0381564	2.50966
0.633957	1.00423	0.0490143	3.03689
1.16212	0.539698	0.0258813	2.39936
0.583049	0.609696	0.0372826	2.97999
0.703954	0.41243	0.0349399	2.8263
0.990309	0.0878949	0.0298107	2.51123
0.818496	-0.115735	0.0394255	2.684
0.220334	-0.675717	0.0906847	2.83286
0.538505	-0.529358	0.0771706	3.00843
0.233061	-0.624809	0.119403	2.88462
0.131246	-1.00662	0.0889842	2.49684
0.723045	-4.99649	0.0468615	1.55749
1.02213	-4.78649	0.0387975	1.35025
1.04122	-4.79286	0.0754321	1.33033
1.45484	-5.00921	0.15878	0.86364
2.91206	-6.091	0.121561	0.978063
2.88025	-5.57556	0.283659	0.676205
2.54299	-5.0283	0.254001	0.478315
3.27478	-5.34011	0.180501	1.04597
7.03557	-2.90928	0.0770863	1.78026
7.51919	-2.54657	0.073246	2.15259
7.18829	-3.17654	0.0666537	2.03219
7.80554	-2.37475	0.0636444	2.41988
7.22011	-3.7938	0.0686364	2.40723
4.872	-4.69104	0.0756693	1.41785
7.64646	-3.70471	0.0714035	2.69562
4.86564	-4.71649	0.0618251	1.40253
8.17462	-1.6875	0.0629809	2.83697
5.75652	-4.66559	0.0661219	1.11466
2.39026	-4.30924	0.0569878	1.09258
4.22929	-5.79828	0.0725103	1.55081
2.07209	-3.64744	0.0544609	1.7497
4.6111	-5.56283	0.0659585	1.1889
8.89369	0.234254	0.0522204	4.2835
3.27478	-6.09736	0.0734922	1.26171
8.95096	1.07423	0.0450624	4.85781
3.27478	-6.07191	0.0786963	1.24762
8.60733	0.603333	0.046704	4.28708
4.23566	-4.96467	0.0591671	1.74636
8.12371	-0.319365	0.0515185	3.33522
3.89203	-4.72286	0.0698361	1.79093
7.761	-1.72568	0.0666289	2.42404
7.58919	-1.6175	0.0663078	2.28289
6.5774	-2.04385	0.0847853	1.2019
1.06031	-4.78013	0.0964478	1.31914
6.11923	-3.00473	0.0971563	1.06395
1.72847	-4.74195	0.115823	0.819455
7.44919	0.565152	0.0382359	3.47176
5.28562	0.692421	0.0785478	1.91518
8.20008	3.35233	0.0341381	5.77311
5.33653	1.17604	0.0526167	2.18081
5.38108	3.07234	0.0381044	3.60246
6.23378	0.666967	0.0354908	2.81396
6.18287	0.622423	0.0443797	2.75412
6.63467	0.883324	0.033085	3.25675
6.7174	0.794236	0.0227968	3.30272
4.47111	0.2088	0.129173	0.993299
6.93375	0.215163	0.0534685	2.89171
5.22835	-0.192096	0.100839	1.739
5.71197	0.0942583	0.0675318	2.21398
4.47747	-0.23664	0.187089	1.00571
5.75652	-0.503904	0.0918621	1.76458
4.99927	-0.573902	0.132571	1.60536
5.13927	-0.872983	0.125002	1.37999
4.64292	-0.777532	0.132869	1.38232
4.68746	-1.29297	0.122608	1.17115
3.64386	-1.72568	0.110111	1.73167
3.59295	-2.52747	0.0894076	1.8215
2.77843	-2.18385	0.0898268	2.29997
2.86116	-2.59111	0.081739	2.5545
1.80483	-2.64202	0.077503	1.99838
1.69665	-3.25291	0.0634455	1.71455
0.449417	-3.9847	0.0777672	0.660992
1.44211	-3.24018	0.104418	1.46533
0.60214	-3.95288	0.214398	0.753442
1.15576	-3.41836	0.206153	1.15864
1.7221	-3.73653	0.131965	1.72972
6.13196	-2.21567	0.155661	0.742099
7.84372	0.18971	0.0450107	3.44612
6.52649	-0.936617	0.084706	1.72176
7.62737	-0.325728	0.047767	2.93804
7.5701	-0.771168	0.0621427	2.62317
8.11099	-0.313001	0.044032	3.32846
6.56467	-2.03749	0.103882	1.19034
7.54464	-0.713897	0.0472275	2.63459
6.1765	-2.42566	0.138755	0.810476
8.05372	1.06786	0.0402772	4.23926
5.26653	-2.78838	0.180159	0.571863
7.85009	0.183346	0.0445013	3.4462
4.18475	-3.37381	0.109713	1.6616
6.95284	0.196073	0.0422102	2.88588
3.58022	-3.7238	0.0665005	2.1446
6.87012	-0.363909	0.0565867	2.38182
1.75392	-3.74925	0.0526291	1.70842
6.15741	-0.332092	0.0682915	2.04719
2.26299	-3.97834	0.096642	1.41205
5.75652	-0.822076	0.109562	1.45485
1.18758	-3.9847	0.148959	1.28268
5.26653	-2.14567	0.144278	0.149518
0.595776	-3.94016	0.125058	0.740734
5.2029	-2.76292	0.129486	0.564812
0.493961	-3.97834	0.0719034	0.687607
3.45932	-2.78838	0.0840866	2.0098
2.56844	-3.11927	0.0532966	2.29581
4.50929	-3.95288	0.0920905	1.93494
1.73483	-3.73653	0.0657803	1.72603
4.50929	-3.95288	0.094603	1.93494
4.38838	0.641513	0.13633	1.09579
3.98112	1.19513	0.0617145	1.28834
5.09472	3.96959	0.0541755	4.27794
4.03203	2.90689	0.0482939	2.95518
5.01836	3.05325	0.0473256	3.40995
4.98654	1.82511	0.0566341	2.3539
5.37471	3.51142	0.0583355	3.98053
4.78291	2.9578	0.0442393	3.22404
5.02472	3.04053	0.0565209	3.40141
4.89109	1.4624	0.0739472	2.01835
5.02472	3.04053	0.0530137	3.40141
3.98112	1.1824	0.132461	1.27654
5.02472	3.04053	0.0542009	3.40141
2.91843	2.46145	0.0459684	2.52923
5.02472	3.04053	0.0537097	3.40141
2.96297	1.5833	0.0483573	1.6719
5.02472	3.04053	0.0547169	3.40141
3.61841	1.2524	0.100125	1.25799
5.00563	0.845143	0.0721902	1.72661
4.1593	0.39334	0.255436	0.767716
4.47111	0.119712	0.260064	0.978456
3.63113	0.113349	0.338687	0.173331
3.94294	-0.01392	0.328563	0.443159
3.49114	-0.23664	0.319961	0.236806
4.45201	-0.669353	0.219606	1.16377
3.93658	-0.968435	0.265896	1.06229
3.99385	-1.17843	0.148645	1.27772
0.633957	-3.17654	0.163534	0.711705
0.462144	-3.24018	0.120995	0.530174
0.62123	-3.69835	0.212088	0.652126
0.964855	-2.50202	0.0556692	1.38813
2.92479	-0.612082	0.210797	0.839946
1.40393	-3.00473	0.061299	1.48873
2.86752	-1.34388	0.147596	1.48527
1.42939	-2.50202	0.0597248	1.7433
2.84843	-2.13931	0.113519	2.23633
0.614866	-2.39384	0.0418856	1.26556
2.81661	-2.21567	0.0840732	2.31866
0.525778	-1.99931	0.0350779	1.59013
3.45932	-0.230277	0.227267	0.233842
0.016704	-2.09476	0.015579	1.40534
3.44659	-0.211186	0.342	0.217835
0.983945	-3.24018	0.0764216	1.01767
3.44023	0.259707	0.337851	0.266497
0.595776	-2.73747	0.0791211	0.96768
3.28751	0.896051	0.252072	0.920902
0.583049	-2.71838	0.0480037	0.975131
0.303058	-2.55293	0.0164649	0.994378
2.63207	1.27786	0.0725031	1.54474
0.0676114	-2.76292	0.0376014	0.740173
3.00115	0.908777	0.287045	1.03669
2.91843	0.883324	0.162519	1.05759
3.26842	0.100622	0.314885	0.252499
0.17579	-2.06294	0.0263113	1.44777
2.95661	-0.293911	0.254574	0.617785
0.169426	-2.0884	0.015929	1.42173
2.10391	-1.31842	0.0981352	1.92024
1.14939	-1.37569	0.0723513	2.41532
1.14939	-1.38206	0.0736225	2.40973
2.07846	-0.612082	0.132596	1.54772
1.14939	-1.37569	0.0706114	2.41532
2.32663	-1.66841	0.0962707	2.03971
1.67756	-1.65568	0.0678119	2.46223
1.0094	-1.71932	0.0586262	2.04688
1.15576	-1.36297	0.0723796	2.42954
0.678501	-1.77659	0.0366488	1.85216
0.996672	-1.71932	0.0501684	2.04063
0.697591	-1.77023	0.0437329	1.86514
0.703954	-0.713897	0.0291633	2.87366
1.14939	-2.35566	0.0558362	1.62192
1.71574	-2.08203	0.0748767	2.22585
0.799406	-0.567538	0.0373699	2.75958
2.44117	-1.6175	0.10613	1.93325
0.786679	-0.573902	0.0368368	2.77335
2.28845	-1.31842	0.112287	1.79056
2.92479	-0.612082	0.127693	0.839946
0.691228	-0.713897	0.02238	2.87057
2.93116	-0.599356	0.0842945	0.826324
0.761225	-0.580265	0.0210065	2.79957
0.735772	-0.592992	0.0266844	2.82712
