# Supplementary material for: Monkey V1 epidural field potentials provide detailed information about stimulus location, size, shape, and color
Source: Commun Biol. 2021 Jun 7;4:690. doi: 10.1038/s42003-021-02207-w (PMC8184760; doi:10.1038/s42003-021-02207-w)
Supplement: Supplementary file 7 — Supplementary Data 5 [file 42003_2021_2207_MOESM7_ESM.xlsx]

## Sheet: Orientation Indices
0.146649
0.182994
0.195183
0.217834
0.185638
0.222594
0.196586
0.0668999
0.0459235
0.0865025
0.0888313
0.1377
0.102423
0.0957413
0.0898609
0.115094
0.0937712
0.115824
0.100081
0.118843
0.0129344
0.185961
0.00904004
0.207983
0.0132596
0.0891076
0.00921593
0.136584
0.0732687
0.0541172
0.0698893
0.0854807
0.195233
0.0647268
0.0667107
0.0670577
0.15754
0.1064
0.168498
0.088981
0.0974564
0.116328
0.162941
0.0498016
0.105135
0.0379263
0.138992
0.0635235
0.125068
0.0936807
0.135326
0.101333
0.128803
0.0784865
0.102309
0.139754
0.11644
0.0896497
0.0564551
0.117856
0.0752966
0.103529
0.0882965
0.0517116
0.000960676
0.0597861
0.0296261
0.0686475
0.0234147
0.072601
0.0674013
0.0606553
0.0347499
0.0504883
0.0326373
0.0463776
0.0411562
0.0738953
0.0436287
0.0973277
0.040599
0.156172
0.0539365
0.100213
0.0282123
0.0375529
0.0509288
0.130228
0.0909623
0.0955929
0.0811603
0.1743
0.213168
0.121717
0.112036
0.151639
0.150897
0.117563
0.0804111
0.232006
0.151795
0.233358
0.185654
0.201439
0.180521
0.209652
0.135289
0.115773
0.0530646
0.12835
0.101638
0.14061
0.0884054
0.111281
0.103376
0.109137
0.104876
0.107722
0.0532003
0.129018
0.115407
0.131859
0.0919612
0.118758
0.0896649
0.0948622
0.084406
0.100399
0.150508
0.0759698
0.114756
0.123108
0.0693692
0.0405152
0.088893
0.086339
0.0952343
0.0919714
0.0935627
0.113148
0.136927
0.174267
0.138442
0.128437
0.15674
0.117866
0.113298
0.196324
0.132318
0.163568
0.14466
0.145691
0.146639
0.136458
0.129807
0.20853
0.180625
0.124849
0.159918
0.259745
0.144441
0.231513
0.140658
0.193727
0.26459
0.202465
0.283504
0.318622
0.250602
0.212549
0.191738
0.0433741
2.07946e-05
0.251279
0.116147
0.0397265
0.107162
0.0750092
0.140284
0.0653279
0.0729031
0.118953
0.117257
0.0751263
0.160808
0.165234
0.00330183
0.0944546
0.314194
0.00583597
0.0270678
0.0676525
0.16606
0.139998
0.269317
0.290246
0.326584
0.316064
0.336648
0.0646079
0.0563507
0.0581919
0.00694004
0.0808445
0.131138
0.213932
0.267577
0.0278918
0.339238
0.0887557
0.276889
0.145569
0.333208
0.123019
0.125572
0.131431
0.0537305
0.125531
0.103181
0.0309042
0.436527
0.416488
0.344969
0.194363
0.463011
0.288789
0.474173
0.0061998
0.0526573
0.124406
0.0700605
0.00192704
0.0970763
0.465275
0.446464

## Sheet: TimeCourse Example1
circle	diamond	triangle	square	inv. triangle
1.22247	0.786096	0.585281	0.910144	0.625335
1.27773	0.824397	0.609439	0.952794	0.653207
1.33295	0.863178	0.6338	0.995444	0.681253
1.38784	0.902267	0.658238	1.03788	0.709336
1.44209	0.941483	0.682658	1.07985	0.737331
1.49539	0.980641	0.706916	1.12116	0.765105
1.5474	1.01954	0.730908	1.16155	0.792523
1.59783	1.05799	0.754504	1.20079	0.819447
1.64635	1.09578	0.777574	1.23865	0.845741
1.69265	1.13269	0.799997	1.27491	0.871267
1.73643	1.16852	0.821657	1.30934	0.895899
1.7774	1.20306	0.842435	1.34175	0.919509
1.81533	1.23612	0.862217	1.37195	0.941977
1.84995	1.26751	0.880895	1.39975	0.963192
1.88104	1.29702	0.898377	1.42499	0.983032
1.90843	1.32449	0.914562	1.44753	1.00142
1.93195	1.34977	0.929365	1.46726	1.01826
1.95148	1.37269	0.942728	1.48407	1.03346
1.96691	1.39313	0.954579	1.49789	1.04698
1.97821	1.41098	0.964862	1.50866	1.05874
1.98534	1.42614	0.973545	1.51636	1.0687
1.9883	1.43853	0.980591	1.52095	1.07684
1.98714	1.4481	0.985975	1.52249	1.08312
1.98196	1.45481	0.989706	1.52098	1.08755
1.97283	1.45865	0.99177	1.5165	1.09012
1.95991	1.45963	0.992187	1.50911	1.09085
1.94335	1.45776	0.990979	1.49891	1.08975
1.92334	1.45311	0.988175	1.48603	1.08687
1.9001	1.44573	0.98382	1.47056	1.08224
1.87384	1.4357	0.977962	1.45268	1.07591
1.8448	1.42313	0.970664	1.43252	1.06796
1.81324	1.40813	0.961979	1.41024	1.05844
1.77942	1.39084	0.951993	1.38601	1.04744
1.74359	1.3714	0.940763	1.36002	1.03502
1.70602	1.34994	0.92838	1.33242	1.02128
1.66699	1.32665	0.914922	1.30341	1.00632
1.62675	1.30168	0.900474	1.27317	0.990207
1.58556	1.2752	0.885124	1.24188	0.973059
1.54365	1.2474	0.868973	1.2097	0.954957
1.50128	1.21845	0.852088	1.17681	0.936017
1.45865	1.18852	0.834567	1.14338	0.916335
1.41597	1.1578	0.816508	1.10957	0.896009
1.37346	1.12645	0.797984	1.07555	0.875136
1.33127	1.09464	0.779079	1.04144	0.853814
1.28957	1.06253	0.759881	1.00739	0.832143
1.2485	1.03027	0.74046	0.973527	0.810218
1.20821	0.998027	0.720897	0.939975	0.788126
1.16878	0.965917	0.701256	0.906842	0.765954
1.13032	0.934074	0.681603	0.87423	0.74379
1.09291	0.902607	0.661998	0.842228	0.721704
1.0566	0.871629	0.642493	0.810909	0.699779

## Sheet: TimeCourse Example2
circle	diamond	triangle	square	inv. triangle
0.296327	0.188935	0.14253	0.171868	0.191887
0.31407	0.203062	0.151885	0.185641	0.202503
0.332178	0.217526	0.161506	0.199756	0.213279
0.350577	0.232272	0.171359	0.214161	0.224178
0.369198	0.247253	0.181413	0.228804	0.235164
0.38796	0.262407	0.191626	0.243621	0.246196
0.406776	0.277675	0.201952	0.258559	0.257229
0.425565	0.292986	0.212351	0.27354	0.268227
0.444231	0.308274	0.222772	0.288498	0.279132
0.462683	0.323459	0.233158	0.303357	0.289898
0.480822	0.33847	0.243462	0.318052	0.300477
0.498551	0.353224	0.253625	0.332496	0.310814
0.515782	0.367645	0.263599	0.346612	0.320865
0.532407	0.381651	0.273321	0.360334	0.330571
0.548339	0.395165	0.282738	0.373576	0.339888
0.563486	0.408112	0.291796	0.386273	0.348767
0.577761	0.420411	0.300442	0.398346	0.357162
0.591087	0.431999	0.308627	0.409734	0.365025
0.603382	0.4428	0.316302	0.420368	0.372319
0.614578	0.452756	0.323426	0.430199	0.379002
0.62462	0.461809	0.32995	0.439164	0.385045
0.633446	0.469907	0.335843	0.447217	0.390413
0.641012	0.477007	0.341071	0.454321	0.395086
0.647283	0.483073	0.345605	0.460439	0.399038
0.652234	0.488068	0.349424	0.465547	0.402253
0.655839	0.491975	0.352505	0.469618	0.40472
0.658096	0.494777	0.354837	0.47264	0.406431
0.658996	0.496473	0.356411	0.47461	0.407391
0.658559	0.497059	0.357225	0.475529	0.407594
0.656792	0.496541	0.357275	0.475399	0.407049
0.653732	0.494949	0.356572	0.474237	0.405771
0.649403	0.492297	0.355125	0.472065	0.403777
0.643849	0.488609	0.35295	0.468911	0.401084
0.637119	0.483935	0.350061	0.4648	0.397713
0.62927	0.478312	0.346487	0.459774	0.393692
0.620354	0.471779	0.342245	0.453873	0.389052
0.61044	0.464398	0.337374	0.447141	0.383823
0.599591	0.456216	0.331899	0.439628	0.378036
0.587873	0.447297	0.325851	0.431386	0.371734
0.575362	0.437691	0.319271	0.422459	0.364942
0.562131	0.427468	0.312196	0.412908	0.357701
0.548251	0.416684	0.304659	0.402789	0.350052
0.533787	0.405399	0.296701	0.392152	0.34203
0.518823	0.393678	0.288363	0.381058	0.333668
0.503424	0.381575	0.279683	0.369561	0.325008
0.487657	0.369152	0.270697	0.357714	0.316084
0.471595	0.356465	0.261446	0.34557	0.306932
0.455294	0.343565	0.251973	0.333188	0.297587
0.438824	0.330504	0.242305	0.320611	0.288087
0.422239	0.317328	0.232484	0.307892	0.278455
0.405601	0.304084	0.222547	0.295082	0.268727

## Sheet: Power Ecc. <0.75
Data	Group
0.756324	1
0.93922	1
0.926801	1
0.974223	1
2.05707	1
1.2072	1
1.63481	1
1.76417	1
1.07197	1
1.04192	1
1.08806	1
0.989844	1
1.41209	1
1.40885	1
0.398036	1
0.673887	1
0.746726	1
0.676134	1
0.681698	1
0.642032	1
0.356586	1
1.43859	1
1.28513	1
1.30963	1
0.768587	1
0.639232	1
0.997499	1
0.961603	1
1.36438	1
1.35132	1
0.324349	1
1.2332	1
1.08911	1
0.606558	2
0.846516	2
0.757999	2
0.854157	2
1.54448	2
0.839163	2
1.16771	2
1.30335	2
0.910335	2
0.898484	2
0.964925	2
0.868186	2
1.1658	2
1.14536	2
0.329064	2
0.491585	2
0.576619	2
0.506325	2
0.519138	2
0.489917	2
0.311078	2
1.16257	2
0.989456	2
1.04681	2
0.629017	2
0.53548	2
0.855933	2
0.760381	2
1.14026	2
1.08857	2
0.259209	2
0.932753	2
0.838991	2
0.504071	3
0.693536	3
0.611748	3
0.720264	3
1.08104	3
0.645072	3
0.809348	3
0.915359	3
0.76088	3
0.758497	3
0.798121	3
0.699862	3
0.865842	3
0.892844	3
0.315295	3
0.388084	3
0.452015	3
0.404038	3
0.439033	3
0.377491	3
0.292942	3
0.805416	3
0.688849	3
0.730648	3
0.443648	3
0.392588	3
0.628681	3
0.562166	3
0.809648	3
0.758519	3
0.213423	3
0.667853	3
0.592363	3

## Sheet: Power Ecc. 0.75-1.5
Data	Group
0.930397	1
0.919756	1
0.773863	1
0.761819	1
0.842205	1
0.933951	1
0.711924	1
0.546559	1
0.691159	1
0.745491	1
0.780276	1
0.732628	1
0.74258	1
0.721252	1
0.778438	1
0.929563	1
0.701153	1
0.718681	1
1.19926	1
0.940461	1
1.74564	1
0.832798	1
1.0628	1
0.768406	1
0.569476	1
0.778744	1
0.911091	1
0.791643	1
0.730628	1
0.946862	1
1.07439	1
1.08025	1
0.797777	1
0.846024	1
0.904077	1
0.417098	1
0.719882	1
0.644758	1
0.852718	1
0.249574	1
0.538844	1
0.831006	1
0.659682	1
0.920343	1
0.475102	1
0.399577	1
0.356373	1
0.23231	1
0.408887	1
0.397191	1
0.458704	1
0.401268	1
0.587134	1
0.463623	1
0.788598	1
0.575194	1
0.826736	1
0.561183	1
0.638928	1
0.561875	1
0.580746	1
1.00222	1
0.964978	1
0.479996	1
0.591486	1
0.679116	1
0.535526	1
0.903505	1
0.577001	1
0.250625	1
0.523889	1
0.395853	1
1.05188	1
1.05534	1
0.908354	1
1.06272	1
0.697393	1
0.372869	1
0.884342	1
0.413469	1
0.683667	1
0.332208	1
0.220885	1
0.461006	1
0.471254	1
0.920518	1
0.337571	1
0.350758	1
1.11446	1
0.680676	1
0.261444	1
0.175238	1
0.613103	1
0.445956	1
0.798814	2
0.811319	2
0.67081	2
0.60721	2
0.715921	2
0.840134	2
0.558326	2
0.399037	2
0.531024	2
0.572588	2
0.60671	2
0.570174	2
0.579514	2
0.555263	2
0.608078	2
0.776824	2
0.486056	2
0.499277	2
0.857464	2
0.665916	2
1.24348	2
0.616964	2
0.797619	2
0.564304	2
0.514211	2
0.573917	2
0.674275	2
0.632496	2
0.551967	2
0.840093	2
0.752411	2
0.757446	2
0.584927	2
0.731041	2
0.792524	2
0.281301	2
0.502967	2
0.439379	2
0.618302	2
0.219395	2
0.440938	2
0.672563	2
0.509065	2
0.765751	2
0.383856	2
0.322248	2
0.266146	2
0.161781	2
0.31835	2
0.266638	2
0.373512	2
0.315051	2
0.461737	2
0.373092	2
0.612457	2
0.402411	2
0.592133	2
0.406951	2
0.44735	2
0.440973	2
0.444691	2
0.760486	2
0.723766	2
0.34623	2
0.443592	2
0.536684	2
0.379578	2
0.650079	2
0.399819	2
0.175239	2
0.370834	2
0.27546	2
0.790642	2
0.78512	2
0.668233	2
0.808128	2
0.530087	2
0.311404	2
0.694541	2
0.312499	2
0.531889	2
0.26723	2
0.167189	2
0.354396	2
0.373299	2
0.680307	2
0.280886	2
0.271666	2
0.836546	2
0.493759	2
0.228825	2
0.170872	2
0.487557	2
0.329693	2
0.663179	3
0.660749	3
0.565746	3
0.498336	3
0.60194	3
0.691705	3
0.437309	3
0.296364	3
0.435645	3
0.448407	3
0.482255	3
0.461454	3
0.476691	3
0.461842	3
0.475384	3
0.642079	3
0.374366	3
0.386577	3
0.699563	3
0.494697	3
0.909707	3
0.501455	3
0.584556	3
0.445631	3
0.421275	3
0.441723	3
0.524172	3
0.491177	3
0.387998	3
0.674902	3
0.572356	3
0.558329	3
0.449132	3
0.605441	3
0.667079	3
0.257098	3
0.482187	3
0.38337	3
0.552655	3
0.203062	3
0.377873	3
0.539228	3
0.378079	3
0.590662	3
0.317265	3
0.271988	3
0.213298	3
0.140846	3
0.253591	3
0.227132	3
0.288608	3
0.257008	3
0.406723	3
0.298444	3
0.528668	3
0.306212	3
0.442849	3
0.333612	3
0.370528	3
0.34197	3
0.342371	3
0.596573	3
0.516326	3
0.286279	3
0.355501	3
0.465774	3
0.318798	3
0.54145	3
0.305992	3
0.148884	3
0.286426	3
0.229523	3
0.564014	3
0.553417	3
0.49759	3
0.591974	3
0.425364	3
0.263034	3
0.519707	3
0.276875	3
0.427662	3
0.239733	3
0.159383	3
0.293096	3
0.295633	3
0.483667	3
0.239817	3
0.245027	3
0.614744	3
0.37893	3
0.181221	3
0.140205	3
0.368141	3
0.2601	3

## Sheet: Power Ecc. 1.5-2.25
Data	Group
0.864918	1
0.68554	1
0.809449	1
0.659144	1
0.611352	1
0.771324	1
0.564316	1
0.471446	1
0.542115	1
0.440545	1
0.776903	1
0.752228	1
0.658112	1
0.395725	1
0.201157	1
0.342786	1
0.916524	1
0.533317	1
0.506798	1
0.513425	1
0.579001	1
0.495456	1
0.665053	1
0.304483	1
0.932429	1
0.545437	1
0.735773	1
0.578796	1
0.408919	1
0.731366	1
0.927772	1
0.664335	1
0.459071	1
0.467136	1
0.593499	1
0.414548	1
0.671442	1
0.586343	1
0.686086	1
0.55173	1
0.459609	1
0.433746	1
0.548304	1
0.52622	1
0.562956	1
0.242319	1
0.368205	1
0.339919	1
0.319775	1
0.380229	1
0.215775	1
0.426108	1
0.50028	1
0.365309	1
0.246387	1
0.535621	1
0.325944	1
0.443254	1
0.64648	1
0.568322	1
0.509402	1
0.437434	1
0.411302	1
0.707487	1
0.417964	1
0.571554	1
0.476905	1
0.478292	1
0.371977	1
0.492012	1
0.493502	1
0.538258	1
0.485436	1
0.323666	1
0.251994	1
0.347074	1
0.401238	1
0.576294	1
0.292424	1
0.355805	1
0.54189	1
0.633348	1
0.542227	1
0.436626	1
0.280436	1
0.333743	1
0.300972	1
0.394386	1
0.460847	1
0.546833	1
0.550631	1
0.728937	2
0.532067	2
0.650624	2
0.506012	2
0.448187	2
0.598209	2
0.423866	2
0.330157	2
0.387343	2
0.323515	2
0.652138	2
0.590692	2
0.528175	2
0.289854	2
0.145828	2
0.224661	2
0.680715	2
0.428443	2
0.417772	2
0.436214	2
0.493293	2
0.389619	2
0.520039	2
0.213953	2
0.677907	2
0.412266	2
0.565844	2
0.459008	2
0.315464	2
0.622804	2
0.821616	2
0.556633	2
0.311621	2
0.309786	2
0.441011	2
0.274446	2
0.472801	2
0.433529	2
0.494593	2
0.419415	2
0.328681	2
0.328809	2
0.382178	2
0.377062	2
0.421404	2
0.211194	2
0.294996	2
0.275478	2
0.250638	2
0.293144	2
0.152377	2
0.372058	2
0.418454	2
0.24812	2
0.169036	2
0.375252	2
0.249504	2
0.33461	2
0.454871	2
0.425064	2
0.401241	2
0.363791	2
0.328011	2
0.544866	2
0.307583	2
0.459739	2
0.372058	2
0.362975	2
0.278647	2
0.396942	2
0.392011	2
0.429147	2
0.40171	2
0.226511	2
0.167418	2
0.247301	2
0.335939	2
0.445398	2
0.238129	2
0.281543	2
0.43621	2
0.49886	2
0.428787	2
0.357305	2
0.229384	2
0.265164	2
0.251684	2
0.327535	2
0.377356	2
0.428284	2
0.442959	2
0.625036	3
0.432004	3
0.520203	3
0.395816	3
0.358398	3
0.487448	3
0.316698	3
0.24336	3
0.301128	3
0.23432	3
0.537889	3
0.475277	3
0.426994	3
0.211593	3
0.106831	3
0.186096	3
0.533095	3
0.325303	3
0.320448	3
0.34086	3
0.398049	3
0.326318	3
0.384313	3
0.157093	3
0.512956	3
0.318939	3
0.442088	3
0.361114	3
0.250537	3
0.504477	3
0.687085	3
0.442798	3
0.309901	3
0.313311	3
0.426928	3
0.243846	3
0.448448	3
0.395068	3
0.451631	3
0.340474	3
0.30328	3
0.304132	3
0.319845	3
0.331438	3
0.368931	3
0.179069	3
0.243224	3
0.219493	3
0.196343	3
0.22311	3
0.118458	3
0.302992	3
0.344453	3
0.206231	3
0.144672	3
0.296505	3
0.206792	3
0.2769	3
0.367003	3
0.360645	3
0.336758	3
0.322717	3
0.300801	3
0.437638	3
0.256453	3
0.378464	3
0.315865	3
0.325011	3
0.228349	3
0.334418	3
0.32066	3
0.36134	3
0.323938	3
0.187864	3
0.150614	3
0.204652	3
0.301581	3
0.374689	3
0.21046	3
0.248881	3
0.367473	3
0.400298	3
0.370784	3
0.309986	3
0.19565	3
0.23668	3
0.215568	3
0.284924	3
0.32747	3
0.355432	3
0.350224	3

## Sheet: Power Ecc. 2.25-3
Data	Group
0.332731	1
0.207352	1
0.539407	1
0.513494	1
0.236818	1
0.551716	1
0.559432	1
0.228579	1
0.416787	1
0.324113	1
0.216192	1
0.369757	1
0.261767	1
0.309095	1
0.556864	1
0.378149	1
0.597756	1
0.556037	1
0.555263	1
0.60301	1
0.541698	1
0.607598	1
0.606454	1
0.458474	1
0.545455	1
0.547298	1
0.649869	1
0.540451	1
0.506161	1
0.588698	1
0.549464	1
0.504161	1
0.407462	1
0.468754	1
0.474337	1
0.76843	1
1.0445	1
0.733194	1
0.280246	1
0.327669	1
0.308822	1
0.260395	1
0.304864	1
0.301136	1
0.203767	1
0.261864	1
0.269418	1
0.511636	1
0.449083	1
0.254443	1
0.333791	1
0.239588	1
0.238272	1
0.305362	1
0.477277	1
0.198926	1
0.23959	1
0.211786	1
0.477124	1
0.474783	1
0.477183	1
0.475063	1
0.485596	1
0.473589	1
0.287929	1
0.271202	1
0.287037	1
0.214553	1
0.19088	1
0.175661	1
0.23612	2
0.149503	2
0.415211	2
0.39574	2
0.16711	2
0.437472	2
0.39304	2
0.154342	2
0.294154	2
0.210676	2
0.146766	2
0.259716	2
0.172304	2
0.20451	2
0.391631	2
0.253123	2
0.400378	2
0.387209	2
0.392835	2
0.437233	2
0.399487	2
0.437436	2
0.428692	2
0.323733	2
0.387286	2
0.387403	2
0.454086	2
0.383645	2
0.363029	2
0.401098	2
0.366962	2
0.340604	2
0.292659	2
0.33617	2
0.343842	2
0.483556	2
0.670363	2
0.498039	2
0.215083	2
0.23757	2
0.216827	2
0.194033	2
0.220079	2
0.232521	2
0.138485	2
0.187468	2
0.196017	2
0.400558	2
0.366674	2
0.180513	2
0.239845	2
0.1668	2
0.166533	2
0.212166	2
0.356989	2
0.144045	2
0.176543	2
0.154497	2
0.388264	2
0.382725	2
0.386691	2
0.385728	2
0.394414	2
0.385846	2
0.217808	2
0.218023	2
0.23529	2
0.193072	2
0.156077	2
0.140704	2
0.15974	3
0.123492	3
0.323377	3
0.320999	3
0.127724	3
0.34021	3
0.321495	3
0.135645	3
0.280462	3
0.202804	3
0.121717	3
0.236283	3
0.145711	3
0.185671	3
0.338463	3
0.236831	3
0.345348	3
0.35826	3
0.335614	3
0.363806	3
0.33317	3
0.344411	3
0.340494	3
0.297627	3
0.313058	3
0.309267	3
0.341516	3
0.31373	3
0.305833	3
0.347274	3
0.326529	3
0.304627	3
0.238383	3
0.271097	3
0.284229	3
0.403424	3
0.496971	3
0.393959	3
0.16983	3
0.184293	3
0.176644	3
0.159932	3
0.192101	3
0.193284	3
0.115217	3
0.150587	3
0.15928	3
0.349781	3
0.304701	3
0.151527	3
0.204474	3
0.144773	3
0.138187	3
0.180619	3
0.319444	3
0.121661	3
0.148956	3
0.139542	3
0.331271	3
0.363713	3
0.361854	3
0.365361	3
0.354866	3
0.357029	3
0.214838	3
0.188393	3
0.213221	3
0.169548	3
0.1228	3
0.130724	3

## Sheet: SHI Spatial Map
RF_X	RF_Y	SZI	Distance closest
1.16848	-5.29557	0.133609	1.06571
0.735772	-4.63377	0.129503	1.35159
1.18121	-5.30829	0.104058	1.05197
0.703954	-5.06648	0.119941	1.55996
1.28303	-5.41647	0.131742	0.947343
0.60214	-3.97197	0.120132	0.765069
0.780316	-3.43745	0.121123	0.782819
3.59932	-3.48835	0.126768	2.18861
3.86022	-2.8711	0.144623	1.65869
4.29929	-3.9147	0.131664	2.00695
4.6111	-3.34836	0.137308	1.36287
3.85385	-4.6465	0.126477	1.78597
5.80106	-3.36108	0.125097	1.20346
2.20572	-3.44381	0.141938	1.94634
3.8284	-4.62104	0.123809	1.77375
2.46026	-4.29015	0.127757	1.1237
6.13832	-2.8011	0.148542	0.941354
3.3066	-4.61468	0.149011	1.32672
6.99102	-2.49566	0.114043	1.62291
2.86752	-4.79922	0.135587	0.869169
8.4037	-1.19752	0.0886323	3.18566
2.81661	-4.79922	0.132944	0.832548
6.99739	-1.22297	0.120494	1.89679
2.5748	-4.70377	0.129705	0.767987
7.42374	-0.0330103	0.0864957	2.9938
2.23118	-4.66559	0.126127	0.724414
6.59649	-0.561175	0.103112	2.05927
1.73483	-3.71744	0.119507	1.74432
6.1256	-1.33751	0.151527	1.15656
0.691228	-3.29109	0.122842	0.722108
5.22835	-2.32385	0.157527	0.186913
4.61746	-1.63659	0.143742	0.974136
3.5675	-2.72474	0.138475	1.88846
2.6448	-3.59017	0.115559	1.84701
0.633957	-3.15745	0.12698	0.720582
5.0629	0.762418	0.0920661	1.73895
3.22387	0.176983	0.488015	0.327977
5.38744	1.22059	0.047163	2.24772
3.39569	0.67333	0.281062	0.681363
4.56656	2.6269	0.04193	2.83517
4.28657	0.63515	0.163394	1.01099
3.80294	0.329705	0.412732	0.447751
5.02472	0.762418	0.0783448	1.70472
4.46474	0.456974	0.166052	1.0675
2.41572	-0.21755	0.24985	1.10589
4.28657	-0.631173	0.222882	1.0085
2.60026	-0.230277	0.417968	0.928744
3.33841	-0.631173	0.424404	0.651528
2.42208	-0.21755	0.165671	1.09965
2.77207	-1.22297	0.23912	1.42322
2.18663	-0.981161	0.191715	1.63939
2.77207	-1.22297	0.161387	1.42322
1.76028	-1.21024	0.104007	2.11927
1.46757	-1.95477	0.0931746	2.13108
1.13667	-1.2357	0.108015	2.53359
1.18758	-2.06931	0.0862829	1.85936
1.11121	-1.22934	0.0962473	2.52799
0.595776	-2.07567	0.090476	1.54391
0.614866	-1.69387	0.0845686	1.90793
0.373056	-2.05658	0.0741004	1.49085
0.633957	-3.16382	0.155545	0.717579
3.53568	-2.14567	0.14037	1.85624
6.15741	-0.688444	0.073695	1.72201
3.54204	-2.14567	0.209737	1.84988
5.25381	-1.24843	0.16851	0.990978
4.7511	-1.36297	0.19346	1.07701
6.13832	-0.720261	0.113249	1.68502
3.54204	-2.14567	0.146842	1.84988
5.2729	-1.25479	0.150233	0.982217
3.53568	-2.1584	0.108841	1.8557
5.89651	0.41243	0.054547	2.43174
2.04027	-2.48293	0.105753	2.27973
6.13832	-0.669353	0.0791911	1.73078
4.30566	-0.637536	0.171315	1.02739
0.723045	-2.47657	0.13598	1.25308
4.30566	-0.66299	0.251017	1.04338
0.627593	-3.10018	0.14171	0.744128
3.56113	-0.815712	0.26096	0.818
0.65941	-3.20836	0.144968	0.721024
2.79752	-1.21024	0.174322	1.39935
0.646684	-3.18927	0.144991	0.717462
2.02755	-1.73841	0.118968	2.2782
1.19394	-2.10749	0.113444	1.83428
0.538505	-2.77565	0.120291	0.902592
1.62029	-2.8011	0.120343	1.76459
0.544869	-2.79474	0.118499	0.891221
1.80483	-2.75019	0.110769	1.95438
2.36481	0.507881	0.0800001	1.24362
1.92573	1.11241	0.0745851	1.92763
3.23024	2.59509	0.0464668	2.60907
1.76028	2.15601	0.0681626	2.77038
2.34572	2.44236	0.0606548	2.70139
2.34572	1.78057	0.0786754	2.12198
3.24933	2.61418	0.0472374	2.62617
1.91301	2.49327	0.0667368	2.9555
4.35656	2.68417	0.0580282	2.81753
2.40935	0.647877	0.118847	1.26856
3.23024	2.59509	0.0617122	2.60907
2.09755	0.813326	0.0832856	1.62123
3.8284	1.47512	0.0853506	1.51124
0.990309	1.48785	0.1092	2.91758
2.35208	2.436	0.0706592	2.69292
0.82486	1.09968	0.126204	2.89235
3.26842	1.16968	0.130694	1.19238
1.22576	1.11877	0.0988884	2.53453
1.70301	0.138802	0.111497	1.80234
2.30118	-0.0966446	0.150032	1.20271
1.47393	-0.198459	0.0956373	2.03577
1.74119	-0.637536	0.117227	1.87079
1.24485	-0.211186	0.109824	2.26502
2.02118	-0.745714	0.105628	1.6562
1.08576	-0.777532	0.119602	2.53636
1.2703	-1.18479	0.104264	2.52493
-0.0151131	-1.38842	0.0781645	2.11163
1.04758	-0.777532	0.131593	2.57273
0.0548846	-1.45206	0.0648072	2.04868
1.04758	-0.777532	0.13298	2.57273
0.328512	-1.14661	0.0804235	2.37621
1.11121	-1.20388	0.116198	2.55087
-0.0342034	-1.40751	0.11423	2.09277
0.678501	-0.962071	0.119016	2.62706
0.150336	-1.03207	0.154176	2.47251
1.0094	-0.204823	0.113361	2.49901
0.996672	0.0815314	0.100164	2.50466
1.43575	0.285161	0.0973911	2.08385
1.44848	0.526972	0.0970128	2.11812
1.15576	0.896051	0.120712	2.50966
0.633957	1.00423	0.111284	3.03689
1.16212	0.539698	0.111467	2.39936
0.583049	0.609696	0.0997672	2.97999
0.703954	0.41243	0.0845397	2.8263
0.990309	0.0878949	0.0988287	2.51123
0.818496	-0.115735	0.0950542	2.684
0.220334	-0.675717	0.182503	2.83286
0.538505	-0.529358	0.139215	3.00843
0.233061	-0.624809	0.273763	2.88462
0.131246	-1.00662	0.169618	2.49684
0.723045	-4.99649	0.0316251	1.55749
1.02213	-4.78649	0.0232559	1.35025
1.04122	-4.79286	0.0804857	1.33033
1.45484	-5.00921	0.145889	0.86364
2.91206	-6.091	0.140801	0.978063
2.88025	-5.57556	0.273125	0.676205
2.54299	-5.0283	0.258003	0.478315
3.27478	-5.34011	0.164841	1.04597
7.03557	-2.90928	0.0624904	1.78026
7.51919	-2.54657	0.0602132	2.15259
7.18829	-3.17654	0.061716	2.03219
7.80554	-2.37475	0.0552078	2.41988
7.22011	-3.7938	0.0716879	2.40723
4.872	-4.69104	0.0789187	1.41785
7.64646	-3.70471	0.0660888	2.69562
4.86564	-4.71649	0.0637945	1.40253
8.17462	-1.6875	0.0502318	2.83697
5.75652	-4.66559	0.0715373	1.11466
2.39026	-4.30924	0.045732	1.09258
4.22929	-5.79828	0.0785596	1.55081
2.07209	-3.64744	0.0486585	1.7497
4.6111	-5.56283	0.0776479	1.1889
8.89369	0.234254	0.0560168	4.2835
3.27478	-6.09736	0.0850293	1.26171
8.95096	1.07423	0.0498075	4.85781
3.27478	-6.07191	0.0850481	1.24762
8.60733	0.603333	0.0456178	4.28708
4.23566	-4.96467	0.0615578	1.74636
8.12371	-0.319365	0.0460171	3.33522
3.89203	-4.72286	0.0779131	1.79093
7.761	-1.72568	0.0563816	2.42404
7.58919	-1.6175	0.0539261	2.28289
6.5774	-2.04385	0.0721296	1.2019
1.06031	-4.78013	0.0902051	1.31914
6.11923	-3.00473	0.0825894	1.06395
1.72847	-4.74195	0.129965	0.819455
7.44919	0.565152	0.038144	3.47176
5.28562	0.692421	0.0795392	1.91518
8.20008	3.35233	0.0358357	5.77311
5.33653	1.17604	0.0508577	2.18081
5.38108	3.07234	0.0399926	3.60246
6.23378	0.666967	0.044275	2.81396
6.18287	0.622423	0.0556385	2.75412
6.63467	0.883324	0.0417616	3.25675
6.7174	0.794236	0.0435316	3.30272
4.47111	0.2088	0.134491	0.993299
6.93375	0.215163	0.0550691	2.89171
5.22835	-0.192096	0.119558	1.739
5.71197	0.0942583	0.0595758	2.21398
4.47747	-0.23664	0.191943	1.00571
5.75652	-0.503904	0.0831772	1.76458
4.99927	-0.573902	0.139738	1.60536
5.13927	-0.872983	0.113785	1.37999
4.64292	-0.777532	0.1342	1.38232
4.68746	-1.29297	0.109953	1.17115
3.64386	-1.72568	0.103839	1.73167
3.59295	-2.52747	0.0863222	1.8215
2.77843	-2.18385	0.0809272	2.29997
2.86116	-2.59111	0.0721909	2.5545
1.80483	-2.64202	0.0573585	1.99838
1.69665	-3.25291	0.0552501	1.71455
0.449417	-3.9847	0.0413705	0.660992
1.44211	-3.24018	0.119188	1.46533
0.60214	-3.95288	0.202823	0.753442
1.15576	-3.41836	0.224326	1.15864
1.7221	-3.73653	0.134924	1.72972
6.13196	-2.21567	0.142901	0.742099
7.84372	0.18971	0.0499554	3.44612
6.52649	-0.936617	0.0807555	1.72176
7.62737	-0.325728	0.0514579	2.93804
7.5701	-0.771168	0.0646587	2.62317
8.11099	-0.313001	0.0484348	3.32846
6.56467	-2.03749	0.0968589	1.19034
7.54464	-0.713897	0.0474074	2.63459
6.1765	-2.42566	0.117992	0.810476
8.05372	1.06786	0.0431187	4.23926
5.26653	-2.78838	0.147355	0.571863
7.85009	0.183346	0.0449553	3.4462
4.18475	-3.37381	0.0965453	1.6616
6.95284	0.196073	0.0500424	2.88588
3.58022	-3.7238	0.0805196	2.1446
6.87012	-0.363909	0.0623715	2.38182
1.75392	-3.74925	0.0766404	1.70842
6.15741	-0.332092	0.0718141	2.04719
2.26299	-3.97834	0.106671	1.41205
5.75652	-0.822076	0.108364	1.45485
1.18758	-3.9847	0.181027	1.28268
5.26653	-2.14567	0.136048	0.149518
0.595776	-3.94016	0.121332	0.740734
5.2029	-2.76292	0.13227	0.564812
0.493961	-3.97834	0.0318223	0.687607
3.45932	-2.78838	0.0787969	2.0098
2.56844	-3.11927	0.0789164	2.29581
4.50929	-3.95288	0.0864209	1.93494
1.73483	-3.73653	0.0884593	1.72603
4.50929	-3.95288	0.0807492	1.93494
4.38838	0.641513	0.135505	1.09579
3.98112	1.19513	0.0508706	1.28834
5.09472	3.96959	0.0478932	4.27794
4.03203	2.90689	0.0386325	2.95518
5.01836	3.05325	0.044381	3.40995
4.98654	1.82511	0.0453171	2.3539
5.37471	3.51142	0.0435873	3.98053
4.78291	2.9578	0.0405237	3.22404
5.02472	3.04053	0.052372	3.40141
4.89109	1.4624	0.0679012	2.01835
5.02472	3.04053	0.0463131	3.40141
3.98112	1.1824	0.118731	1.27654
5.02472	3.04053	0.0504093	3.40141
2.91843	2.46145	0.0361219	2.52923
5.02472	3.04053	0.0459746	3.40141
2.96297	1.5833	0.0506899	1.6719
5.02472	3.04053	0.0492223	3.40141
3.61841	1.2524	0.0831653	1.25799
5.00563	0.845143	0.071211	1.72661
4.1593	0.39334	0.243931	0.767716
4.47111	0.119712	0.250963	0.978456
3.63113	0.113349	0.316589	0.173331
3.94294	-0.01392	0.298141	0.443159
3.49114	-0.23664	0.289492	0.236806
4.45201	-0.669353	0.205382	1.16377
3.93658	-0.968435	0.235373	1.06229
3.99385	-1.17843	0.136015	1.27772
0.633957	-3.17654	0.16247	0.711705
0.462144	-3.24018	0.123322	0.530174
0.62123	-3.69835	0.184409	0.652126
0.964855	-2.50202	0.0549177	1.38813
2.92479	-0.612082	0.182318	0.839946
1.40393	-3.00473	0.068297	1.48873
2.86752	-1.34388	0.128002	1.48527
1.42939	-2.50202	0.0498286	1.7433
2.84843	-2.13931	0.100802	2.23633
0.614866	-2.39384	0.0462375	1.26556
2.81661	-2.21567	0.0729262	2.31866
0.525778	-1.99931	0.0409818	1.59013
3.45932	-0.230277	0.199718	0.233842
0.016704	-2.09476	0.030751	1.40534
3.44659	-0.211186	0.277366	0.217835
0.983945	-3.24018	0.0839551	1.01767
3.44023	0.259707	0.296399	0.266497
0.595776	-2.73747	0.0878105	0.96768
3.28751	0.896051	0.218426	0.920902
0.583049	-2.71838	0.0488768	0.975131
0.303058	-2.55293	0.0528656	0.994378
2.63207	1.27786	0.0534617	1.54474
0.0676114	-2.76292	0.0554633	0.740173
3.00115	0.908777	0.249858	1.03669
2.91843	0.883324	0.150873	1.05759
3.26842	0.100622	0.282675	0.252499
0.17579	-2.06294	0.0401116	1.44777
2.95661	-0.293911	0.248372	0.617785
0.169426	-2.0884	0.0175166	1.42173
2.10391	-1.31842	0.0872084	1.92024
1.14939	-1.37569	0.0555349	2.41532
1.14939	-1.38206	0.0576645	2.40973
2.07846	-0.612082	0.116525	1.54772
1.14939	-1.37569	0.0548514	2.41532
2.32663	-1.66841	0.0857214	2.03971
1.67756	-1.65568	0.065365	2.46223
1.0094	-1.71932	0.06332	2.04688
1.15576	-1.36297	0.05828	2.42954
0.678501	-1.77659	0.0423931	1.85216
0.996672	-1.71932	0.0485315	2.04063
0.697591	-1.77023	0.0427022	1.86514
0.703954	-0.713897	0.0365455	2.87366
1.14939	-2.35566	0.0547312	1.62192
1.71574	-2.08203	0.066689	2.22585
0.799406	-0.567538	0.0414045	2.75958
2.44117	-1.6175	0.0957002	1.93325
0.786679	-0.573902	0.0369082	2.77335
2.28845	-1.31842	0.100204	1.79056
2.92479	-0.612082	0.122481	0.839946
0.691228	-0.713897	0.0225024	2.87057
2.93116	-0.599356	0.0929281	0.826324
0.761225	-0.580265	0.0340403	2.79957
0.735772	-0.592992	0.0224685	2.82712
