# Supplementary material for: Monkey V1 epidural field potentials provide detailed information about stimulus location, size, shape, and color
Source: Commun Biol. 2021 Jun 7;4:690. doi: 10.1038/s42003-021-02207-w (PMC8184760; doi:10.1038/s42003-021-02207-w)
Supplement: Supplementary file 8 — Supplementary Data 6 [file 42003_2021_2207_MOESM8_ESM.xlsx]

## Sheet: TimeCourse Example1
blue	brown	grey	green	red
0.00305944	-0.0140475	-0.0462586	-0.0387894	-0.0319032
0.0101588	-0.00989963	-0.0436295	-0.0315773	-0.0263007
0.0182596	-0.00488176	-0.0400381	-0.0232191	-0.0192704
0.0275313	0.00115965	-0.0353488	-0.0136571	-0.0106279
0.0381477	0.00839413	-0.0294382	-0.00281092	-0.00019522
0.050292	0.0170267	-0.0221524	0.00939629	0.0122152
0.0641774	0.0272529	-0.0133351	0.0230399	0.0267837
0.0800215	0.0392931	-0.00281137	0.0381981	0.0436744
0.0980769	0.0533797	0.00958507	0.0549501	0.0630646
0.118566	0.0697481	0.0240499	0.0733994	0.0851063
0.141761	0.0886367	0.0407723	0.09365	0.109948
0.167894	0.110283	0.0599498	0.115831	0.137697
0.197189	0.13489	0.0817629	0.140043	0.168452
0.229832	0.162673	0.106393	0.166428	0.202264
0.265967	0.193772	0.133984	0.195089	0.239142
0.305645	0.228295	0.164646	0.226132	0.279048
0.348837	0.266257	0.198442	0.259622	0.321841
0.39539	0.307609	0.235335	0.295564	0.367305
0.445	0.35217	0.275225	0.333908	0.41514
0.497212	0.399645	0.317872	0.374497	0.46489
0.55138	0.449583	0.362927	0.417062	0.515998
0.606684	0.501395	0.409888	0.46122	0.567769
0.662154	0.55432	0.4581	0.506434	0.619375
0.716642	0.607465	0.506784	0.55204	0.669882
0.768909	0.659807	0.555021	0.597229	0.718268
0.817665	0.710225	0.601783	0.641084	0.763454
0.861595	0.757548	0.645987	0.682624	0.804383
0.899483	0.800601	0.686535	0.720806	0.840027
0.930238	0.838266	0.722342	0.754619	0.869468
0.953002	0.869551	0.752459	0.783118	0.891965
0.967164	0.893636	0.776066	0.805476	0.906966
0.972433	0.909954	0.792577	0.821082	0.914187
0.968848	0.918175	0.801639	0.829506	0.913634
0.95679	0.918287	0.803199	0.830615	0.905567
0.936912	0.910551	0.79748	0.824539	0.890527
0.910188	0.895516	0.784987	0.811651	0.869312
0.877751	0.873954	0.766458	0.792595	0.842872
0.840877	0.84685	0.74281	0.7682	0.812304
0.800892	0.815263	0.715093	0.739433	0.778755
0.759086	0.78034	0.684402	0.707346	0.743365
0.716665	0.743201	0.651834	0.672999	0.707191
0.67467	0.704899	0.618377	0.637408	0.671187
0.63396	0.666363	0.584921	0.601506	0.636149
0.59519	0.628376	0.552189	0.566083	0.602676
0.558801	0.591554	0.520734	0.531782	0.571208
0.525046	0.556354	0.490928	0.49908	0.542014
0.494025	0.523065	0.463	0.468325	0.515204
0.465685	0.491849	0.437028	0.439693	0.490772
0.439899	0.462762	0.412997	0.413288	0.46862
0.416472	0.435765	0.390801	0.389079	0.448583
0.395174	0.410767	0.370301	0.366999	0.430465
0.37578	0.387657	0.351346	0.346946	0.414061
0.358066	0.366301	0.333772	0.328782	0.399187
0.341851	0.346569	0.317446	0.312358	0.385652
0.326966	0.328337	0.302268	0.297534	0.373317
0.313276	0.311508	0.288143	0.284187	0.362052
0.300675	0.295992	0.275026	0.272164	0.351764
0.289088	0.281714	0.262893	0.261376	0.342365
0.278439	0.268606	0.251734	0.251684	0.333813
0.26868	0.256612	0.241532	0.242985	0.326043
0.259768	0.245665	0.23231	0.235169	0.31902
0.251674	0.235717	0.224064	0.228126	0.312694
0.244332	0.226708	0.216785	0.221758	0.307007
0.237727	0.218575	0.210458	0.215963	0.301912
0.231806	0.21126	0.205058	0.21066	0.297343
0.226528	0.204702	0.200531	0.20575	0.293233
0.221846	0.198846	0.196823	0.201173	0.289506
0.217718	0.193633	0.193864	0.196862	0.286088
0.214084	0.189003	0.191561	0.192773	0.282906
0.210905	0.184899	0.189821	0.188864	0.279885
0.208119	0.181281	0.188546	0.185114	0.276951
0.205681	0.17808	0.187632	0.181484	0.274067
0.203518	0.175251	0.186982	0.177979	0.27116
0.20159	0.17274	0.1865	0.174573	0.268202
0.19983	0.17047	0.186099	0.171249	0.265161
0.198177	0.168393	0.185696	0.168004	0.262018
0.196596	0.166448	0.18523	0.16482	0.258752
0.195035	0.164545	0.184643	0.161688	0.255371
0.193462	0.162625	0.183883	0.158581	0.251872
0.191859	0.160612	0.182914	0.155466	0.248263
0.190212	0.158439	0.18171	0.15232	0.244554
0.188519	0.15604	0.180233	0.149117	0.240748
0.186786	0.153375	0.17846	0.145809	0.236866
0.185032	0.150404	0.176367	0.142375	0.23292
0.183283	0.147106	0.173914	0.138786	0.228901
0.181571	0.143496	0.17109	0.135018	0.224838
0.17992	0.139579	0.167842	0.131061	0.220725
0.178365	0.135409	0.164159	0.126903	0.216553
0.176938	0.131027	0.159999	0.122552	0.212328
0.175667	0.126502	0.155346	0.118034	0.208039
0.174567	0.121895	0.150196	0.113361	0.203689
0.173657	0.117284	0.14454	0.108567	0.199276
0.172936	0.112739	0.138392	0.103688	0.194804
0.172395	0.10832	0.131784	0.0987639	0.190289
0.172019	0.104083	0.124743	0.0938372	0.18575
0.171796	0.100065	0.117335	0.0889375	0.181211
0.171692	0.0962941	0.10962	0.0841203	0.176697
0.171678	0.0927756	0.101671	0.0794078	0.172258
0.171724	0.0895018	0.0935787	0.0748543	0.167926
0.171788	0.0864638	0.0854271	0.070503	0.163755
0.171837	0.0836254	0.0773122	0.0663854	0.159776
0.171845	0.0809597	0.0693221	0.0625588	0.156053
0.171792	0.0784005	0.0615321	0.0590627	0.152619
0.171649	0.0759243	0.0540302	0.0559272	0.149534
0.171406	0.0734895	0.0468696	0.0532008	0.146828
0.171058	0.0710614	0.0401049	0.0508988	0.144543
0.17062	0.0686097	0.0337769	0.0490346	0.142696
0.170094	0.0661175	0.0279066	0.0476134	0.141313
0.169513	0.0635642	0.0225153	0.0466187	0.1404
0.16892	0.0609589	0.0175986	0.0460254	0.139948
0.168346	0.0582968	0.0131506	0.0457974	0.139943
0.167847	0.0555826	0.0091756	0.0458885	0.140366
0.16746	0.0528393	0.0056591	0.0462543	0.141163
0.167241	0.0500786	0.00258135	0.0468252	0.142298
0.167213	0.0473248	-6.27521e-05	0.0475443	0.143707
0.167404	0.0445978	-0.00229461	0.0483553	0.145332
0.167831	0.0419225	-0.00412908	0.0491916	0.147089
0.168483	0.0393132	-0.00557335	0.0500084	0.148918
0.169342	0.0367952	-0.00663668	0.0507508	0.150757
0.170379	0.0343834	-0.00734976	0.0513765	0.152543
0.171545	0.0320931	-0.00771171	0.0518512	0.154201
0.172793	0.0299318	-0.00775436	0.0521394	0.155687
0.174073	0.0279192	-0.00750417	0.0522301	0.15694
0.175325	0.0260446	-0.00698308	0.0521034	0.157919
0.176509	0.0243236	-0.00624468	0.0517634	0.158566
0.17759	0.0227358	-0.00531547	0.0512017	0.158849
0.178534	0.0212881	-0.0042436	0.0504407	0.158732
0.179337	0.0199738	-0.00307644	0.0494932	0.158194
0.179993	0.0187761	-0.00185161	0.0483829	0.157215
0.180506	0.0177006	-0.000604089	0.0471318	0.155791
0.180899	0.0167396	0.000623184	0.0457705	0.153922
0.181187	0.0158845	0.00180649	0.0443167	0.151627
0.181404	0.0151492	0.00290489	0.0428089	0.148928
0.181572	0.0145288	0.00390712	0.0412756	0.145865
0.181721	0.0140292	0.00479753	0.0397132	0.142464
0.181866	0.0136529	0.00555406	0.0381646	0.13877
0.182037	0.0134083	0.00616694	0.0366322	0.134826
0.182245	0.0132876	0.00663576	0.0351172	0.130679
0.182501	0.0132852	0.00695966	0.0336388	0.126367
0.18281	0.013394	0.0071245	0.0321973	0.121923
0.183181	0.0135932	0.00714668	0.0308041	0.117395
0.183601	0.0138696	0.00702456	0.0294575	0.112801
0.184077	0.014185	0.00676511	0.0281772	0.108197
0.1846	0.0145209	0.00638166	0.0269583	0.103605
0.18517	0.0148504	0.00588995	0.0258067	0.0990788
0.185778	0.0151288	0.00530897	0.0247365	0.0946516
0.186419	0.0153354	0.0046618	0.0237404	0.0903737
0.187082	0.0154547	0.00396567	0.0228299	0.0862946
0.187756	0.0154473	0.00325432	0.0219896	0.0824522
0.188424	0.0153108	0.00255123	0.0212254	0.0788927

## Sheet: TimeCourse Example2
blue	brown	grey	green	red
0.130423	0.0998754	0.123191	0.121722	0.112092
0.130597	0.100241	0.123484	0.123706	0.112761
0.131016	0.10104	0.123848	0.125605	0.113665
0.13172	0.102258	0.124342	0.127397	0.114862
0.132754	0.103839	0.125025	0.129069	0.116363
0.13416	0.105744	0.125945	0.13062	0.118199
0.135983	0.107936	0.127141	0.132066	0.120362
0.138251	0.110372	0.128642	0.13343	0.12284
0.141013	0.113039	0.130454	0.134763	0.125608
0.144304	0.115939	0.132591	0.136094	0.128643
0.148165	0.119094	0.135061	0.137504	0.131929
0.152605	0.122551	0.137858	0.139053	0.135454
0.157637	0.126379	0.140985	0.140835	0.139252
0.163237	0.130644	0.144468	0.14294	0.14335
0.169374	0.135426	0.148318	0.145485	0.147822
0.176027	0.140796	0.152586	0.148564	0.152747
0.183171	0.146806	0.157312	0.152295	0.158239
0.190773	0.15352	0.162564	0.156786	0.164411
0.198843	0.160964	0.168413	0.162117	0.171368
0.207382	0.169156	0.174928	0.168366	0.179186
0.216407	0.178116	0.182185	0.175574	0.18792
0.225936	0.187848	0.190249	0.183746	0.197563
0.23599	0.19835	0.199178	0.192857	0.208061
0.246563	0.209617	0.209	0.202846	0.219323
0.257642	0.221638	0.219744	0.213636	0.231197
0.269177	0.234401	0.231379	0.225128	0.243534
0.281101	0.24786	0.243858	0.237214	0.256155
0.29331	0.261985	0.257088	0.249753	0.268893
0.305663	0.276693	0.270956	0.262623	0.281606
0.318037	0.291896	0.285316	0.275674	0.294189
0.33027	0.307466	0.299984	0.288779	0.306579
0.342263	0.323245	0.314773	0.301791	0.318752
0.353879	0.339042	0.329478	0.314592	0.330707
0.36505	0.354641	0.343861	0.327079	0.342465
0.375692	0.369814	0.357704	0.339153	0.354034
0.385749	0.384328	0.370789	0.350725	0.365402
0.395149	0.397952	0.382884	0.361719	0.376507
0.403821	0.410479	0.393796	0.372037	0.387256
0.41165	0.421732	0.403344	0.381592	0.397501
0.418536	0.431545	0.411393	0.390276	0.407046
0.424365	0.439809	0.417825	0.397996	0.415704
0.429024	0.446436	0.422591	0.40462	0.423303
0.432444	0.451382	0.425672	0.410057	0.429678
0.434561	0.454633	0.427124	0.414238	0.434726
0.435385	0.456203	0.427036	0.417109	0.438383
0.434913	0.456125	0.425538	0.418663	0.44064
0.433205	0.454468	0.422813	0.418928	0.441523
0.430343	0.451295	0.419036	0.417958	0.441103
0.426435	0.446716	0.41441	0.415833	0.439477
0.421602	0.440851	0.409145	0.412636	0.436748
0.415968	0.433852	0.403425	0.408448	0.433042
0.409659	0.42589	0.397429	0.403393	0.428497
0.402803	0.417135	0.391282	0.397573	0.423257
0.395525	0.407788	0.385107	0.391117	0.417483
0.387952	0.398001	0.378965	0.384159	0.411325
0.380211	0.387945	0.372875	0.376817	0.404932
0.372439	0.377758	0.366866	0.36923	0.398478
0.364746	0.36758	0.360908	0.361501	0.392098
0.357255	0.35751	0.354991	0.353734	0.385944
0.350061	0.347642	0.34909	0.346015	0.38011
0.343258	0.338047	0.343195	0.338416	0.374681
0.336878	0.328802	0.337336	0.331001	0.369678
0.330987	0.319969	0.331547	0.323796	0.365087
0.325578	0.3116	0.325904	0.316854	0.360862
0.320623	0.303746	0.320472	0.310201	0.35693
0.31609	0.296458	0.315301	0.303874	0.353183
0.311924	0.289778	0.310437	0.297892	0.34952
0.308062	0.28372	0.305881	0.292267	0.345835
0.304427	0.278295	0.301601	0.286998	0.342031
0.300927	0.273482	0.297565	0.282078	0.33802
0.297523	0.269227	0.29369	0.277483	0.333756
0.29413	0.265478	0.289886	0.273183	0.329201
0.290707	0.262158	0.28609	0.269138	0.324345
0.287234	0.259194	0.282218	0.265322	0.319213
0.283694	0.256496	0.278233	0.261672	0.313845
0.280106	0.254005	0.274108	0.258167	0.308291
0.27649	0.251642	0.26987	0.254768	0.30262
0.2729	0.24936	0.265543	0.251468	0.2969
0.269379	0.247116	0.261214	0.248229	0.291215
0.265993	0.244893	0.256949	0.245044	0.285644
0.262786	0.242693	0.252833	0.241893	0.280291
0.259801	0.240499	0.248949	0.238759	0.275244
0.257066	0.23831	0.245355	0.235639	0.270583
0.254594	0.236144	0.242115	0.232537	0.266375
0.252399	0.233985	0.239249	0.229437	0.262673
0.250466	0.231877	0.236775	0.226371	0.259485
0.24878	0.229805	0.234699	0.223343	0.256818
0.247322	0.227795	0.232999	0.22037	0.254635
0.246063	0.225865	0.231648	0.217466	0.252852
0.244964	0.224016	0.230584	0.214633	0.251392
0.243984	0.222265	0.229766	0.211866	0.250139
0.243089	0.220609	0.229104	0.209163	0.248998
0.242239	0.219046	0.228526	0.206488	0.247857
0.241404	0.21755	0.227932	0.203827	0.246654
0.240533	0.216111	0.227243	0.201151	0.245325
0.239603	0.214703	0.226391	0.198449	0.243857
0.238574	0.213313	0.225315	0.1957	0.242244
0.237417	0.211927	0.22397	0.192921	0.240525
0.236132	0.210537	0.222349	0.190137	0.23875
0.23471	0.20914	0.220442	0.187366	0.236964
0.233175	0.207752	0.218254	0.184634	0.23522
0.231553	0.206371	0.215808	0.181975	0.23357
0.229878	0.204994	0.213139	0.17939	0.232036
0.228219	0.203621	0.210261	0.176876	0.23065
0.22662	0.20224	0.207238	0.174434	0.229433
0.225143	0.200829	0.204126	0.172046	0.228411
0.223844	0.199366	0.200991	0.169704	0.227622
0.222769	0.197839	0.197914	0.167418	0.227088
0.22194	0.19623	0.194966	0.165195	0.226846
0.221403	0.194544	0.19221	0.163051	0.226895
0.221152	0.192779	0.189691	0.161	0.22724
0.22121	0.190964	0.187438	0.15906	0.227827
0.221565	0.189136	0.185476	0.157245	0.228587
0.222223	0.187325	0.183804	0.155563	0.229428
0.223184	0.18559	0.1824	0.154008	0.230232
0.224434	0.183974	0.181231	0.152565	0.230894
0.225963	0.182503	0.180259	0.151215	0.2313
0.22773	0.181193	0.179419	0.149931	0.231371
0.229709	0.180048	0.178644	0.148705	0.231076
0.231822	0.179044	0.177856	0.147523	0.230392
0.234012	0.178145	0.176992	0.146403	0.229352
0.236204	0.177306	0.175995	0.145352	0.228046
0.238317	0.176462	0.174814	0.144388	0.226549
0.240288	0.175555	0.173411	0.143527	0.224969
0.242046	0.174516	0.171777	0.142781	0.223412
0.243559	0.17331	0.169925	0.14215	0.221959
0.244793	0.171908	0.167878	0.141618	0.22068
0.245733	0.170284	0.16569	0.141168	0.2196
0.24639	0.168445	0.163403	0.140762	0.218721
0.246787	0.166409	0.161086	0.140362	0.218022
0.246961	0.164212	0.158788	0.139961	0.217457
0.246954	0.161913	0.156559	0.139534	0.216976
0.246798	0.15959	0.154446	0.13908	0.216526
0.246532	0.157335	0.152469	0.138585	0.216082
0.246163	0.155218	0.150656	0.138033	0.215651
0.245719	0.153333	0.149017	0.137407	0.215245
0.245221	0.151739	0.147552	0.136676	0.21493
0.244666	0.150485	0.146257	0.135797	0.214749
0.244079	0.149604	0.145126	0.134758	0.214758
0.243473	0.149094	0.14413	0.133541	0.214978
0.242886	0.148946	0.143259	0.132133	0.215416
0.242343	0.149125	0.142478	0.130579	0.216032
0.241878	0.14958	0.141745	0.128925	0.216767
0.241508	0.150267	0.141044	0.127255	0.217533
0.241226	0.151099	0.140336	0.125663	0.218235
0.241014	0.152005	0.139633	0.124251	0.218785
0.240817	0.152919	0.138929	0.123103	0.219094
0.240577	0.153747	0.138255	0.122314	0.219086
0.240246	0.154432	0.137642	0.12191	0.218734
0.239765	0.154893	0.137143	0.121889	0.217997

## Sheet: Power Early
Data	Group
0.300493	1
0.343714	1
0.227433	1
0.343968	1
0.310495	1
0.431454	1
0.42997	1
0.283743	1
0.294579	1
0.198731	1
0.146197	1
0.19095	1
-0.0280959	1
0.251914	1
0.060913	1
0.359531	1
0.0783845	1
0.248771	1
-0.0917681	1
0.305567	1
-0.118844	1
0.322514	1
-0.0446296	1
0.308102	1
-0.125868	1
0.321378	1
-0.0720343	1
0.479895	1
0.0993031	1
0.542244	1
0.277996	1
0.367447	1
0.300025	1
0.306789	1
0.367392	1
-0.0109562	1
1.99584	1
-0.114803	1
0.769016	1
-0.107995	1
0.214234	1
1.22734	1
-0.0465407	1
0.244306	1
0.88631	1
0.47276	1
1.49203	1
1.47166	1
0.46627	1
0.694683	1
0.546676	1
0.389802	1
0.233771	1
0.216837	1
0.192111	1
0.188299	1
0.188962	1
0.222267	1
0.193589	1
0.216569	1
0.314465	1
0.287216	1
-0.0955153	1
0.393896	1
0.166456	1
0.280701	1
0.0108924	1
0.273526	1
0.209803	1
0.235243	1
-0.101745	1
0.221424	1
-0.0162077	1
0.228859	1
0.372068	1
0.452437	1
0.388557	1
0.568833	1
0.45279	1
0.394675	1
0.304227	1
0.210341	1
0.271616	1
0.325007	1
0.440935	1
0.316842	1
0.288256	1
0.0207782	1
0.00603515	1
-0.0737879	1
-0.0108799	1
-0.031598	1
0.00239718	1
-0.0754276	1
-0.0329184	1
-0.0592601	1
0.176362	1
-0.0370616	1
0.101019	1
0.0312778	1
0.0492849	1
-0.0361424	1
0.0892888	1
0.151988	1
0.0525285	1
0.143331	1
0.397687	1
0.111436	1
0.255723	1
0.0983795	1
0.197444	1
0.174104	1
0.143467	1
0.137827	1
0.123609	1
0.146098	1
0.172922	1
0.144773	1
0.177516	1
0.130746	1
0.156656	1
0.146217	1
0.0950158	1
0.0718557	1
0.0716868	1
0.0779959	1
0.0843764	1
0.0560798	1
0.075667	1
0.053977	1
0.0376635	1
0.0500165	1
0.0535374	1
0.161457	1
0.132005	1
0.307705	1
0.190287	1
0.209272	1
0.228794	1
0.513534	1
0.742452	1
0.487246	1
1.32954	1
1.46898	1
0.939216	1
0.300394	1
0.27359	1
0.219529	1
0.185211	1
0.19314	1
0.401856	1
0.187585	1
0.328608	1
0.161311	1
0.252504	1
0.122864	1
0.253661	1
0.0953042	1
0.316659	1
0.12718	1
0.249939	1
0.0899647	1
0.363883	1
0.120767	1
0.372827	1
0.155339	1
0.459727	1
0.211715	1
0.235958	1
0.34908	1
0.524061	1
0.425116	1
0.791197	1
0.0790525	1
0.229788	1
0.0473774	1
0.128937	1
0.0532854	1
0.0925224	1
0.153192	1
0.0748267	1
0.181066	1
0.373282	1
0.163409	1
0.36382	1
0.233801	1
0.541233	1
0.3336	1
0.460606	1
0.439233	1
0.44797	1
0.45663	1
0.420511	1
0.400309	1
0.365227	1
0.338233	1
0.3282	1
0.299442	1
0.361443	1
0.418863	1
0.73682	1
0.697613	1
0.544179	1
0.616748	1
0.0792014	1
0.335416	1
0.145283	1
0.230964	1
0.102045	1
0.405579	1
0.132319	1
0.522488	1
0.0712203	1
0.705567	1
0.102692	1
0.529551	1
0.126591	1
0.386588	1
0.204856	1
0.346566	1
0.279959	1
0.612854	1
0.446891	1
0.723703	1
0.607329	1
0.529945	1
0.547219	1
0.323911	1
0.389792	1
0.347828	1
0.438298	1
0.402094	1
0.433747	1
0.376784	1
0.128365	1
0.113378	1
0.090594	1
0.111868	1
0.131054	1
0.104958	1
0.0931197	1
0.114954	1
0.19256	1
0.117488	1
0.336365	1
0.112504	1
0.109835	1
0.117635	1
0.122917	1
0.115525	1
0.242675	1
0.224122	1
0.70635	1
0.713792	1
0.937599	1
0.8726	1
0.855736	1
0.627847	1
0.709338	1
0.494292	1
0.623818	1
0.533971	1
0.889335	1
0.26385	1
0.598924	1
0.281025	1
0.463634	1
0.300218	1
0.413938	1
0.243696	1
0.340268	1
0.206214	1
0.631926	1
0.131779	1
0.888399	1
0.344452	1
0.902448	1
0.372347	1
0.651106	1
0.266339	1
0.223053	1
0.243549	1
0.24231	1
0.791642	1
0.464353	1
0.830031	1
0.21181	1
0.729757	1
0.136163	1
0.375482	1
0.332073	1
0.333441	1
0.4214	1
0.332389	1
0.373375	1
0.352475	1
0.310961	1
0.325957	1
0.195429	1
0.228523	1
0.179115	1
0.153118	1
0.287291	1
0.322959	1
0.152791	1
0.375357	1
0.165825	1
0.375339	1
0.401176	1
0.123509	1
0.28151	1
0.111629	1
0.100375	1
0.257965	2
0.313538	2
0.169613	2
0.291879	2
0.227839	2
0.353298	2
0.350508	2
0.232074	2
0.25586	2
0.170181	2
0.127535	2
0.138639	2
-0.0345978	2
0.177321	2
0.0427189	2
0.281914	2
0.0686151	2
0.194273	2
-0.0950251	2
0.215411	2
-0.128489	2
0.226548	2
-0.0584023	2
0.209324	2
-0.125516	2
0.231392	2
-0.082005	2
0.384249	2
0.0769664	2
0.4216	2
0.238273	2
0.282535	2
0.243383	2
0.237627	2
0.303037	2
-0.00451631	2
1.81546	2
-0.105721	2
0.670845	2
-0.11131	2
0.202401	2
1.19235	2
-0.0585732	2
0.212898	2
0.785649	2
0.430775	2
1.32518	2
1.4148	2
0.411918	2
0.613294	2
0.49426	2
0.346121	2
0.18662	2
0.17986	2
0.162735	2
0.158442	2
0.165026	2
0.181781	2
0.165466	2
0.181386	2
0.26404	2
0.237685	2
-0.102742	2
0.339652	2
0.133747	2
0.241736	2
0.000620286	2
0.221557	2
0.151611	2
0.167209	2
-0.114617	2
0.182721	2
-0.0221694	2
0.209227	2
0.284316	2
0.40435	2
0.320738	2
0.538337	2
0.365274	2
0.312609	2
0.252682	2
0.185764	2
0.210572	2
0.254153	2
0.341397	2
0.243728	2
0.225135	2
-0.0293792	2
-0.000842951	2
-0.0955802	2
-0.0411346	2
-0.0686491	2
-0.0338256	2
-0.113198	2
-0.0645223	2
-0.0916916	2
0.125556	2
-0.0678163	2
0.0601804	2
0.00924263	2
0.00964327	2
-0.057438	2
0.0506491	2
0.112653	2
0.0167368	2
0.0872778	2
0.302469	2
0.0730656	2
0.199886	2
0.059465	2
0.153814	2
0.129847	2
0.133631	2
0.113317	2
0.110118	2
0.124092	2
0.145848	2
0.135431	2
0.158321	2
0.108706	2
0.150205	2
0.12594	2
0.053849	2
0.0533332	2
0.038968	2
0.0298034	2
0.0469447	2
0.0543164	2
0.0555192	2
0.0407141	2
0.0109166	2
0.0138042	2
0.0151371	2
0.102087	2
0.0595788	2
0.264413	2
0.159063	2
0.177971	2
0.174514	2
0.444333	2
0.682802	2
0.435064	2
1.2037	2
1.28839	2
0.812879	2
0.246686	2
0.222258	2
0.179528	2
0.13579	2
0.140248	2
0.359366	2
0.125579	2
0.273403	2
0.103107	2
0.194693	2
0.0689765	2
0.213219	2
0.049293	2
0.260736	2
0.0766213	2
0.217321	2
0.051137	2
0.328183	2
0.072147	2
0.319962	2
0.100503	2
0.409563	2
0.161853	2
0.185275	2
0.288571	2
0.441823	2
0.358542	2
0.669126	2
0.0439321	2
0.177218	2
0.0164747	2
0.0873866	2
0.0280485	2
0.04718	2
0.0923021	2
0.0392196	2
0.143079	2
0.355096	2
0.118107	2
0.327698	2
0.18271	2
0.569129	2
0.290855	2
0.430206	2
0.397458	2
0.430582	2
0.409332	2
0.390884	2
0.359211	2
0.347685	2
0.30129	2
0.30202	2
0.272759	2
0.30286	2
0.331985	2
0.68124	2
0.559578	2
0.444981	2
0.538341	2
0.055905	2
0.28265	2
0.101851	2
0.179839	2
0.0564641	2
0.349919	2
0.0825164	2
0.471162	2
0.0354763	2
0.645763	2
0.0597726	2
0.470503	2
0.0819952	2
0.333041	2
0.149374	2
0.312977	2
0.230475	2
0.499266	2
0.389454	2
0.603969	2
0.543946	2
0.43852	2
0.471058	2
0.267689	2
0.365278	2
0.305853	2
0.365509	2
0.348047	2
0.385359	2
0.35188	2
0.0862925	2
0.0838644	2
0.0468491	2
0.0820155	2
0.0861899	2
0.0751261	2
0.052455	2
0.0813672	2
0.147982	2
0.07645	2
0.316845	2
0.0729178	2
0.081266	2
0.0739904	2
0.0833844	2
0.0777682	2
0.199806	2
0.176979	2
0.744092	2
0.739	2
1.08882	2
0.939978	2
0.976766	2
0.64234	2
0.774477	2
0.494878	2
0.496392	2
0.449947	2
0.754056	2
0.251318	2
0.648062	2
0.262151	2
0.495463	2
0.281464	2
0.407851	2
0.218432	2
0.332873	2
0.183751	2
0.707758	2
0.139187	2
1.04691	2
0.299931	2
0.994553	2
0.30892	2
0.622346	2
0.22903	2
0.220547	2
0.238535	2
0.205675	2
0.793666	2
0.43976	2
0.879569	2
0.175476	2
0.771734	2
0.124892	2
0.37053	2
0.322638	2
0.324223	2
0.418999	2
0.326856	2
0.372549	2
0.34542	2
0.301693	2
0.322198	2
0.172571	2
0.21094	2
0.185631	2
0.137134	2
0.270159	2
0.320341	2
0.126725	2
0.361816	2
0.151306	2
0.386027	2
0.41618	2
0.122576	2
0.321542	2
0.0817949	2
0.0869648	2
0.287312	3
0.333012	3
0.209246	3
0.323948	3
0.261671	3
0.371897	3
0.393368	3
0.204656	3
0.224334	3
0.136871	3
0.115586	3
0.130538	3
-0.0376375	3
0.181965	3
0.030752	3
0.259759	3
0.0581523	3
0.184408	3
-0.0951633	3
0.243995	3
-0.11902	3
0.255978	3
-0.0551544	3
0.242064	3
-0.127612	3
0.258911	3
-0.0851532	3
0.373004	3
0.0696294	3
0.461358	3
0.213508	3
0.283558	3
0.21828	3
0.21839	3
0.361537	3
-0.0422058	3
1.65841	3
-0.128493	3
0.636513	3
-0.131966	3
0.188171	3
1.06744	3
-0.0635148	3
0.179751	3
0.779523	3
0.397514	3
1.28292	3
1.28667	3
0.412781	3
0.640443	3
0.447453	3
0.303285	3
0.165766	3
0.164948	3
0.152211	3
0.13238	3
0.147433	3
0.15932	3
0.148528	3
0.196052	3
0.337992	3
0.203509	3
-0.107619	3
0.297929	3
0.106022	3
0.194348	3
-0.0110229	3
0.203622	3
0.141311	3
0.158645	3
-0.128576	3
0.135622	3
-0.0449323	3
0.17352	3
0.302156	3
0.365138	3
0.357673	3
0.468588	3
0.431568	3
0.292065	3
0.311682	3
0.161312	3
0.19077	3
0.250689	3
0.353237	3
0.302768	3
0.200535	3
-0.0282556	3
-0.00164863	3
-0.0977666	3
-0.0239136	3
-0.0535011	3
-0.0207974	3
-0.126065	3
-0.0557642	3
-0.11518	3
0.139112	3
-0.0861007	3
0.0988917	3
-0.0220141	3
0.0460866	3
-0.0572408	3
0.0656919	3
0.115531	3
0.0445241	3
0.110212	3
0.290269	3
0.0817941	3
0.179246	3
0.0670679	3
0.158556	3
0.122639	3
0.117247	3
0.135759	3
0.0931894	3
0.149432	3
0.119887	3
0.140906	3
0.128072	3
0.13863	3
0.132413	3
0.159863	3
0.0610891	3
0.0647231	3
0.0628621	3
0.055953	3
0.0620285	3
0.0457958	3
0.0524853	3
0.0342233	3
0.00202314	3
0.0196915	3
0.0244788	3
0.140361	3
0.101406	3
0.324065	3
0.196144	3
0.174971	3
0.179209	3
0.454779	3
0.723311	3
0.467943	3
1.25052	3
1.33981	3
0.8748	3
0.285879	3
0.249405	3
0.197664	3
0.173418	3
0.185812	3
0.388388	3
0.168339	3
0.321961	3
0.139081	3
0.232262	3
0.11007	3
0.245411	3
0.0938888	3
0.302544	3
0.115338	3
0.237961	3
0.0885612	3
0.351208	3
0.106493	3
0.370227	3
0.14144	3
0.446799	3
0.196217	3
0.211002	3
0.325445	3
0.438717	3
0.403105	3
0.689418	3
0.0631601	3
0.1834	3
0.0321525	3
0.0885522	3
0.0327931	3
0.0605443	3
0.110963	3
0.0520371	3
0.156201	3
0.339244	3
0.132837	3
0.317149	3
0.193408	3
0.536817	3
0.303322	3
0.415606	3
0.399231	3
0.405497	3
0.415955	3
0.387055	3
0.379827	3
0.351483	3
0.310231	3
0.305699	3
0.269894	3
0.314663	3
0.37123	3
0.608775	3
0.585045	3
0.446233	3
0.557635	3
0.0721575	3
0.308177	3
0.123849	3
0.212676	3
0.085714	3
0.368839	3
0.1129	3
0.49957	3
0.0488369	3
0.653822	3
0.0866342	3
0.473899	3
0.105318	3
0.341022	3
0.175345	3
0.323331	3
0.23195	3
0.541101	3
0.403054	3
0.617508	3
0.541729	3
0.450154	3
0.494771	3
0.279598	3
0.37362	3
0.323957	3
0.403762	3
0.360678	3
0.404146	3
0.342952	3
0.0897652	3
0.085986	3
0.0616637	3
0.0917906	3
0.0968224	3
0.084817	3
0.0748487	3
0.0845343	3
0.153949	3
0.0846527	3
0.299984	3
0.0857704	3
0.0704219	3
0.0872191	3
0.0944707	3
0.086529	3
0.196218	3
0.183292	3
0.713861	3
0.706663	3
0.993934	3
0.880089	3
0.870417	3
0.604985	3
0.709034	3
0.468964	3
0.516507	3
0.449309	3
0.758748	3
0.250662	3
0.586061	3
0.252864	3
0.450008	3
0.260258	3
0.39115	3
0.213511	3
0.323366	3
0.185738	3
0.64009	3
0.135726	3
0.992328	3
0.283635	3
0.968798	3
0.307137	3
0.605369	3
0.220085	3
0.220327	3
0.241368	3
0.204349	3
0.737418	3
0.402236	3
0.830529	3
0.185049	3
0.716407	3
0.129691	3
0.36575	3
0.317204	3
0.319033	3
0.382691	3
0.317393	3
0.367198	3
0.340115	3
0.30495	3
0.309496	3
0.17474	3
0.191292	3
0.172744	3
0.151482	3
0.265977	3
0.310226	3
0.138933	3
0.356673	3
0.16076	3
0.368829	3
0.407832	3
0.136394	3
0.28597	3
0.0986755	3
0.103289	3
0.259991	4
0.295412	4
0.186987	4
0.277579	4
0.247644	4
0.346476	4
0.340185	4
0.211594	4
0.241158	4
0.143455	4
0.116052	4
0.125339	4
-0.0374637	4
0.17109	4
0.025441	4
0.270836	4
0.06667	4
0.20631	4
-0.0947816	4
0.221094	4
-0.118852	4
0.233213	4
-0.0558083	4
0.228568	4
-0.131389	4
0.239469	4
-0.0849983	4
0.360916	4
0.0781305	4
0.411215	4
0.239082	4
0.298525	4
0.229678	4
0.22443	4
0.312183	4
-0.0314153	4
1.75744	4
-0.121502	4
0.660134	4
-0.119884	4
0.176288	4
1.11794	4
-0.0664826	4
0.217051	4
0.718496	4
0.381216	4
1.27397	4
1.31175	4
0.368056	4
0.588665	4
0.455732	4
0.314827	4
0.17537	4
0.158873	4
0.156615	4
0.141786	4
0.145597	4
0.155889	4
0.134956	4
0.14749	4
0.260525	4
0.242295	4
-0.107486	4
0.339036	4
0.136928	4
0.250766	4
0.00588526	4
0.213438	4
0.166832	4
0.173582	4
-0.12506	4
0.169365	4
-0.0294078	4
0.189414	4
0.279772	4
0.382329	4
0.307871	4
0.490734	4
0.366579	4
0.316957	4
0.263428	4
0.165001	4
0.200301	4
0.228872	4
0.325867	4
0.238743	4
0.202219	4
-0.0348625	4
-0.0319155	4
-0.109368	4
-0.0401491	4
-0.0753354	4
-0.0422641	4
-0.122577	4
-0.071603	4
-0.104505	4
0.102842	4
-0.0928665	4
0.0570752	4
-0.0189723	4
0.0226977	4
-0.0733181	4
0.05205	4
0.0814984	4
0.00935903	4
0.0804433	4
0.252548	4
0.0694388	4
0.154872	4
0.0801302	4
0.123158	4
0.108536	4
0.0941802	4
0.11257	4
0.0980512	4
0.121492	4
0.109441	4
0.132057	4
0.141135	4
0.121884	4
0.139287	4
0.128052	4
0.0505858	4
0.0439368	4
0.0244873	4
0.024595	4
0.035727	4
0.0255052	4
0.0337397	4
0.0188024	4
-0.00277979	4
0.0125129	4
0.0199421	4
0.132357	4
0.0902828	4
0.311197	4
0.179602	4
0.195238	4
0.188572	4
0.453798	4
0.711043	4
0.460591	4
1.27252	4
1.35811	4
0.867609	4
0.26482	4
0.232151	4
0.192645	4
0.16018	4
0.185307	4
0.359043	4
0.155238	4
0.302026	4
0.137571	4
0.222928	4
0.102941	4
0.236256	4
0.0931676	4
0.285194	4
0.116741	4
0.250058	4
0.0867218	4
0.347781	4
0.106249	4
0.347804	4
0.136804	4
0.428406	4
0.191095	4
0.197134	4
0.295006	4
0.445761	4
0.367996	4
0.688396	4
0.081061	4
0.193098	4
0.0545588	4
0.104426	4
0.0531019	4
0.0703865	4
0.128779	4
0.0634848	4
0.175832	4
0.359658	4
0.147396	4
0.335291	4
0.205349	4
0.552601	4
0.311085	4
0.435958	4
0.39888	4
0.436044	4
0.430907	4
0.392314	4
0.387291	4
0.345993	4
0.312584	4
0.28968	4
0.267823	4
0.283796	4
0.359509	4
0.662856	4
0.585497	4
0.455337	4
0.527776	4
0.0804706	4
0.284041	4
0.127766	4
0.206954	4
0.0875781	4
0.348693	4
0.115559	4
0.447245	4
0.0598051	4
0.617622	4
0.0928083	4
0.456381	4
0.107363	4
0.348548	4
0.16988	4
0.330645	4
0.235482	4
0.53109	4
0.381847	4
0.603333	4
0.543174	4
0.439404	4
0.488114	4
0.263771	4
0.367249	4
0.320934	4
0.397424	4
0.353871	4
0.387918	4
0.363651	4
0.102909	4
0.095669	4
0.0730335	4
0.101015	4
0.111325	4
0.0978315	4
0.0713408	4
0.102277	4
0.166278	4
0.0940423	4
0.331008	4
0.0898264	4
0.095675	4
0.0989208	4
0.101934	4
0.097135	4
0.220622	4
0.196528	4
0.751944	4
0.746788	4
1.08282	4
0.935766	4
0.957517	4
0.637236	4
0.760182	4
0.476594	4
0.521605	4
0.434501	4
0.730737	4
0.233103	4
0.620393	4
0.250265	4
0.452967	4
0.267711	4
0.390231	4
0.212266	4
0.316092	4
0.190454	4
0.694092	4
0.128881	4
1.01917	4
0.280915	4
1.003	4
0.303413	4
0.638211	4
0.219004	4
0.205595	4
0.233568	4
0.200652	4
0.797602	4
0.451504	4
0.877979	4
0.184922	4
0.750661	4
0.123484	4
0.366108	4
0.314339	4
0.318565	4
0.427294	4
0.319531	4
0.373234	4
0.320787	4
0.293604	4
0.310621	4
0.175116	4
0.219231	4
0.193784	4
0.161944	4
0.253157	4
0.295556	4
0.148548	4
0.353215	4
0.174992	4
0.380443	4
0.426027	4
0.134961	4
0.31216	4
0.102241	4
0.109425	4
0.270891	5
0.316177	5
0.20869	5
0.305158	5
0.278624	5
0.390706	5
0.392025	5
0.222567	5
0.255389	5
0.151038	5
0.117729	5
0.125309	5
-0.0416506	5
0.213845	5
0.0251736	5
0.265729	5
0.0498186	5
0.201282	5
-0.103467	5
0.240217	5
-0.136983	5
0.253612	5
-0.072702	5
0.24164	5
-0.139987	5
0.263926	5
-0.0820036	5
0.387462	5
0.0549543	5
0.480362	5
0.236721	5
0.318034	5
0.255633	5
0.253935	5
0.337708	5
-0.039942	5
1.75938	5
-0.125134	5
0.66557	5
-0.124132	5
0.199749	5
1.10284	5
-0.0692726	5
0.204055	5
0.782617	5
0.446323	5
1.34825	5
1.42045	5
0.409393	5
0.671529	5
0.499096	5
0.34721	5
0.176123	5
0.170884	5
0.138343	5
0.153068	5
0.137385	5
0.169396	5
0.127973	5
0.189502	5
0.316533	5
0.261168	5
-0.107185	5
0.363688	5
0.109894	5
0.245002	5
-0.0171673	5
0.232777	5
0.158213	5
0.202164	5
-0.128499	5
0.199434	5
-0.0420292	5
0.182503	5
0.369847	5
0.418111	5
0.408503	5
0.565407	5
0.450608	5
0.365758	5
0.277256	5
0.178359	5
0.230679	5
0.272287	5
0.417984	5
0.287096	5
0.257031	5
-0.0129451	5
0.0109928	5
-0.104754	5
-0.0213848	5
-0.0726779	5
-0.0178743	5
-0.113128	5
-0.0505697	5
-0.0989384	5
0.143005	5
-0.0688125	5
0.0925095	5
0.00762445	5
0.0693379	5
-0.0458176	5
0.0916359	5
0.136425	5
0.052245	5
0.11232	5
0.296054	5
0.0758976	5
0.183332	5
0.0573634	5
0.161922	5
0.100861	5
0.116424	5
0.127257	5
0.0671315	5
0.103979	5
0.0954444	5
0.103508	5
0.130033	5
0.141718	5
0.106066	5
0.192223	5
0.0309433	5
0.0396937	5
0.0434267	5
0.0735875	5
0.0758616	5
0.0689821	5
0.0579459	5
0.061796	5
0.0288921	5
0.0250371	5
0.0175699	5
0.133119	5
0.0896827	5
0.405424	5
0.228767	5
0.186873	5
0.213355	5
0.487635	5
0.722756	5
0.471069	5
1.30568	5
1.33213	5
0.867078	5
0.277035	5
0.242809	5
0.191171	5
0.164239	5
0.166239	5
0.382303	5
0.158407	5
0.303324	5
0.133765	5
0.216676	5
0.110369	5
0.222124	5
0.0942827	5
0.278451	5
0.107537	5
0.226994	5
0.0860986	5
0.32751	5
0.105923	5
0.341569	5
0.129426	5
0.431105	5
0.194713	5
0.191037	5
0.30664	5
0.488773	5
0.386263	5
0.697464	5
0.0681847	5
0.206018	5
0.0502682	5
0.102945	5
0.0584039	5
0.0678226	5
0.130228	5
0.0565595	5
0.217192	5
0.394219	5
0.145882	5
0.353231	5
0.208653	5
0.631133	5
0.307894	5
0.464695	5
0.405468	5
0.447872	5
0.429798	5
0.414214	5
0.383601	5
0.354604	5
0.324215	5
0.312501	5
0.296118	5
0.299037	5
0.371904	5
0.718166	5
0.616154	5
0.489857	5
0.539703	5
0.0750197	5
0.282699	5
0.126339	5
0.206245	5
0.0844523	5
0.35805	5
0.110959	5
0.494552	5
0.0537663	5
0.642418	5
0.0910043	5
0.476762	5
0.107259	5
0.362233	5
0.165787	5
0.317522	5
0.231073	5
0.551687	5
0.386558	5
0.689911	5
0.532873	5
0.489638	5
0.490148	5
0.281373	5
0.380855	5
0.333556	5
0.400947	5
0.373464	5
0.411655	5
0.392239	5
0.11661	5
0.103771	5
0.0742309	5
0.102706	5
0.118862	5
0.103548	5
0.0837777	5
0.108961	5
0.182052	5
0.0953526	5
0.360579	5
0.0963532	5
0.0941507	5
0.0908194	5
0.122853	5
0.0950333	5
0.255881	5
0.191599	5
0.799434	5
0.811388	5
1.15505	5
1.03168	5
1.04442	5
0.693117	5
0.834915	5
0.514175	5
0.556014	5
0.498541	5
0.806409	5
0.255943	5
0.703664	5
0.261403	5
0.504549	5
0.285068	5
0.410819	5
0.23627	5
0.337101	5
0.205766	5
0.759342	5
0.142082	5
1.09631	5
0.309146	5
1.03013	5
0.336484	5
0.67612	5
0.251252	5
0.22686	5
0.283668	5
0.229245	5
0.841008	5
0.489593	5
0.906902	5
0.209003	5
0.808826	5
0.138509	5
0.406211	5
0.335611	5
0.340361	5
0.459669	5
0.341595	5
0.406077	5
0.354581	5
0.306195	5
0.337048	5
0.189342	5
0.23577	5
0.196981	5
0.157794	5
0.272939	5
0.333226	5
0.162723	5
0.394232	5
0.180738	5
0.373431	5
0.41887	5
0.14645	5
0.307178	5
0.096899	5
0.0984315	5

## Sheet: Power Late
Data	Group
0.170079	1
0.188817	1
0.145258	1
0.165643	1
0.167957	1
0.216812	1
0.258702	1
0.128643	1
0.152775	1
0.0968396	1
0.096431	1
0.0944492	1
-0.0136761	1
0.125152	1
0.042847	1
0.162381	1
0.0618926	1
0.140223	1
-0.08559	1
0.143953	1
-0.127687	1
0.164788	1
-0.0627852	1
0.150268	1
-0.138809	1
0.155845	1
-0.092325	1
0.23329	1
0.0480262	1
0.313953	1
0.16485	1
0.188087	1
0.140413	1
0.134512	1
0.245294	1
-0.0436141	1
0.430527	1
-0.118233	1
0.170589	1
-0.114508	1
0.0325206	1
0.282004	1
-0.0675703	1
0.0682245	1
0.253154	1
0.107729	1
0.375829	1
0.352842	1
0.163379	1
0.211543	1
0.1631	1
0.118693	1
0.0624363	1
0.0548447	1
0.0246791	1
0.0374054	1
0.0178669	1
0.0577055	1
0.0235634	1
0.102087	1
0.232619	1
0.0945606	1
-0.103679	1
0.155511	1
0.0788262	1
0.138873	1
-0.00951493	1
0.116293	1
0.12847	1
0.0721453	1
-0.108993	1
0.0679151	1
-0.0482284	1
0.0615108	1
0.210851	1
0.15944	1
0.253209	1
0.176098	1
0.317936	1
0.116293	1
0.20788	1
0.0634213	1
0.122466	1
0.179231	1
0.254349	1
0.205796	1
0.130384	1
-0.0368528	1
-0.0370015	1
-0.108092	1
-0.0581371	1
-0.0610906	1
-0.0477615	1
-0.125896	1
-0.084785	1
-0.106229	1
0.0662691	1
-0.0935643	1
0.0236103	1
-0.0475612	1
-0.0623324	1
-0.084086	1
-0.0486319	1
0.0301523	1
-0.0437236	1
0.0502435	1
0.139645	1
0.0177312	1
0.0746246	1
0.00149859	1
0.0630116	1
0.0185828	1
0.0219252	1
0.0967567	1
-0.0148531	1
0.0904992	1
-0.00610455	1
0.0455569	1
0.0135348	1
0.0993215	1
0.00730129	1
0.0762005	1
-0.0284243	1
-0.0208591	1
-0.0221479	1
-0.00154127	1
-0.0374663	1
-0.0703147	1
-0.0471759	1
-0.0517252	1
-0.0451952	1
-0.0577238	1
-0.0328666	1
0.0310074	1
0.0507673	1
0.118537	1
0.0576092	1
0.178677	1
0.202199	1
0.302207	1
0.351117	1
0.274399	1
0.539025	1
0.66579	1
0.553882	1
0.282504	1
0.235736	1
0.20326	1
0.169199	1
0.154729	1
0.374295	1
0.144859	1
0.339079	1
0.121116	1
0.231602	1
0.0808476	1
0.215511	1
0.0673652	1
0.305012	1
0.0857805	1
0.218764	1
0.0622693	1
0.277094	1
0.0801055	1
0.374244	1
0.108218	1
0.428849	1
0.174329	1
0.179531	1
0.276807	1
0.309692	1
0.360013	1
0.494444	1
0.0426578	1
0.117464	1
0.0221427	1
0.0471924	1
0.0196302	1
0.0263863	1
0.075729	1
0.0272053	1
0.171057	1
0.209433	1
0.105896	1
0.21554	1
0.142544	1
0.307217	1
0.217578	1
0.278702	1
0.283452	1
0.279592	1
0.306638	1
0.279954	1
0.288234	1
0.276545	1
0.259117	1
0.242881	1
0.231953	1
0.185435	1
0.294426	1
0.374123	1
0.41352	1
0.379249	1
0.348943	1
0.0365986	1
0.214884	1
0.089171	1
0.160272	1
0.0509484	1
0.275036	1
0.080494	1
0.351778	1
0.0234115	1
0.397137	1
0.0466113	1
0.365155	1
0.0664755	1
0.319872	1
0.123267	1
0.302086	1
0.170512	1
0.470049	1
0.265228	1
0.447027	1
0.351736	1
0.274108	1
0.3409	1
0.166313	1
0.299338	1
0.289382	1
0.353349	1
0.327526	1
0.354121	1
0.196799	1
0.0490692	1
0.0309614	1
0.0163003	1
0.028977	1
0.0575645	1
0.0305089	1
0.0253416	1
0.0343828	1
0.0995656	1
0.0381632	1
0.191798	1
0.0330104	1
0.0518086	1
0.0346714	1
0.0608712	1
0.0332606	1
0.131747	1
0.119114	1
0.360907	1
0.355092	1
0.44346	1
0.428355	1
0.401249	1
0.357757	1
0.386879	1
0.298214	1
0.365075	1
0.314205	1
0.439508	1
0.210253	1
0.307039	1
0.203204	1
0.276665	1
0.217544	1
0.26968	1
0.196937	1
0.236205	1
0.167897	1
0.30801	1
0.122744	1
0.403681	1
0.239815	1
0.420377	1
0.251719	1
0.340183	1
0.215315	1
0.186342	1
0.151487	1
0.184297	1
0.371648	1
0.263188	1
0.396691	1
0.185627	1
0.358872	1
0.125484	1
0.229752	1
0.216523	1
0.213271	1
0.225438	1
0.216788	1
0.2344	1
0.239937	1
0.214562	1
0.208131	1
0.139511	1
0.123451	1
0.115423	1
0.0708855	1
0.210882	1
0.208809	1
0.0801409	1
0.237715	1
0.0974064	1
0.248212	1
0.248311	1
0.0820634	1
0.175707	1
0.081802	1
0.0548539	1
0.095798	2
0.0919099	2
0.0730941	2
0.0779053	2
0.059827	2
0.10465	2
0.129171	2
0.0279765	2
0.0493739	2
-0.000352364	2
-0.0100895	2
-0.00132683	2
-0.0979933	2
0.0271765	2
-0.0563068	2
0.050243	2
-0.0491313	2
0.0422607	2
-0.148589	2
0.0529221	2
-0.183429	2
0.0680951	2
-0.140062	2
0.0590685	2
-0.179042	2
0.0643785	2
-0.159514	2
0.102468	2
-0.05862	2
0.148457	2
0.0475656	2
0.0724258	2
0.0284304	2
0.0211963	2
0.122292	2
-0.117598	2
0.316269	2
-0.146752	2
0.0636766	2
-0.158203	2
-0.0384867	2
0.162282	2
-0.135974	2
-0.0264528	2
0.120377	2
0.0157829	2
0.203079	2
0.212385	2
0.0585503	2
0.0780814	2
0.0385018	2
0.000777241	2
0.00501577	2
-0.0120152	2
-0.0490226	2
-0.024418	2
-0.0319168	2
-0.0127552	2
-0.0145405	2
0.0326871	2
0.114213	2
0.00677605	2
-0.172282	2
0.0268461	2
-0.0614902	2
0.0261991	2
-0.11519	2
0.0426168	2
0.0150488	2
-0.0178045	2
-0.165992	2
-0.0100167	2
-0.127976	2
-0.0487679	2
0.069528	2
0.0103635	2
0.122808	2
0.0408013	2
0.166279	2
0.0129482	2
0.117782	2
-0.00955949	2
0.0122461	2
0.0612337	2
0.0921576	2
0.100754	2
0.0150632	2
-0.121884	2
-0.0648662	2
-0.138317	2
-0.108249	2
-0.12251	2
-0.127254	2
-0.161646	2
-0.144845	2
-0.149247	2
-0.0703188	2
-0.155307	2
-0.0637052	2
-0.120041	2
-0.107673	2
-0.14624	2
-0.0990234	2
-0.0687635	2
-0.0889149	2
-0.0489198	2
0.0025748	2
-0.059417	2
-0.0318292	2
-0.0580516	2
0.0115877	2
-0.0499118	2
-0.0316447	2
0.0446012	2
-0.0461706	2
0.0119344	2
-0.0539565	2
0.0102621	2
-0.0329312	2
0.0334973	2
-0.0521921	2
-0.00101718	2
-0.069744	2
-0.0732866	2
-0.0811924	2
-0.0660471	2
-0.0928337	2
-0.114053	2
-0.0817743	2
-0.105085	2
-0.0876252	2
-0.0959899	2
-0.0807237	2
-0.0289046	2
-0.0236773	2
0.0429578	2
-0.0115406	2
0.127008	2
0.118241	2
0.233118	2
0.277559	2
0.205383	2
0.457656	2
0.532083	2
0.409291	2
0.15359	2
0.114367	2
0.0863091	2
0.054011	2
0.065261	2
0.216617	2
0.0383351	2
0.18705	2
0.0232708	2
0.125651	2
0.00530763	2
0.114575	2
-0.00904366	2
0.175143	2
0.00280853	2
0.150179	2
-0.0114896	2
0.193254	2
-0.0088962	2
0.234632	2
0.0173781	2
0.26827	2
0.0646895	2
0.0867559	2
0.154703	2
0.244866	2
0.202187	2
0.35417	2
-0.0280234	2
0.0390813	2
-0.046484	2
-0.0128212	2
-0.0451712	2
-0.0281601	2
0.00279384	2
-0.030185	2
0.0864557	2
0.109187	2
0.0192687	2
0.118259	2
0.0494382	2
0.21871	2
0.125366	2
0.198028	2
0.19738	2
0.209459	2
0.209334	2
0.207985	2
0.204121	2
0.201986	2
0.182337	2
0.194727	2
0.167002	2
0.190278	2
0.208482	2
0.366114	2
0.322598	2
0.298693	2
0.240358	2
-0.0205177	2
0.125005	2
0.0101406	2
0.0681092	2
-0.0166143	2
0.161694	2
0.00971182	2
0.221315	2
-0.0378051	2
0.286288	2
-0.0200507	2
0.249069	2
-0.00508711	2
0.211258	2
0.0415687	2
0.204581	2
0.086917	2
0.369443	2
0.182158	2
0.37229	2
0.254091	2
0.239417	2
0.240977	2
0.14403	2
0.208704	2
0.183522	2
0.229658	2
0.216446	2
0.233423	2
0.106607	2
-0.0214897	2
-0.0186869	2
-0.0444506	2
-0.0238433	2
-0.0129493	2
-0.0253797	2
-0.0410355	2
-0.0207283	2
0.0113339	2
-0.026078	2
0.0878446	2
-0.0234154	2
-0.0121164	2
-0.0229028	2
-0.000723978	2
-0.0240758	2
0.0440226	2
0.0355534	2
0.242165	2
0.252722	2
0.338612	2
0.318771	2
0.31044	2
0.270828	2
0.290861	2
0.237466	2
0.293054	2
0.246071	2
0.40037	2
0.14822	2
0.237938	2
0.146686	2
0.220439	2
0.162602	2
0.201287	2
0.131862	2
0.177571	2
0.116226	2
0.244647	2
0.097517	2
0.327706	2
0.177336	2
0.319344	2
0.186727	2
0.225928	2
0.143446	2
0.147894	2
0.120028	2
0.126365	2
0.294405	2
0.153726	2
0.309008	2
0.121358	2
0.267542	2
0.0929757	2
0.203394	2
0.172478	2
0.177409	2
0.183707	2
0.169228	2
0.204952	2
0.196376	2
0.172921	2
0.168474	2
0.106486	2
0.132099	2
0.114873	2
0.0300786	2
0.158677	2
0.176206	2
0.057185	2
0.183039	2
0.0898438	2
0.196008	2
0.191159	2
0.0805178	2
0.173376	2
0.04954	2
0.0555311	2
0.0827434	3
0.0928536	3
0.0534211	3
0.0706786	3
0.0666275	3
0.103284	3
0.143167	3
-0.00215366	3
0.0141679	3
-0.0319439	3
-0.038038	3
-0.0201064	3
-0.120769	3
0.0237412	3
-0.0839968	3
0.0346562	3
-0.0676279	3
0.044471	3
-0.167664	3
0.0696149	3
-0.187193	3
0.0695363	3
-0.154664	3
0.0462684	3
-0.20622	3
0.0613365	3
-0.183682	3
0.0900839	3
-0.0711887	3
0.157842	3
0.0279733	3
0.0708651	3
0.000805569	3
-0.00676475	3
0.147992	3
-0.131164	3
0.298154	3
-0.178809	3
0.0788621	3
-0.160972	3
-0.0412347	3
0.154437	3
-0.154948	3
-0.0306813	3
0.158861	3
0.00700889	3
0.219332	3
0.191448	3
0.0707473	3
0.078952	3
0.052616	3
0.0160282	3
0.00584846	3
-0.0138709	3
-0.0356302	3
-0.0246765	3
-0.0262015	3
-0.0211992	3
-0.0298456	3
0.0409664	3
0.131525	3
-0.017415	3
-0.176851	3
0.00483632	3
-0.0630247	3
0.00810793	3
-0.122339	3
0.0119432	3
0.00613029	3
-0.0248996	3
-0.176814	3
-0.0239124	3
-0.150449	3
-0.0608889	3
0.0876498	3
0.00634097	3
0.136453	3
0.0202858	3
0.195231	3
0.02078	3
0.127112	3
-0.00622333	3
0.022042	3
0.0583348	3
0.0992037	3
0.100277	3
-0.0134732	3
-0.109874	3
-0.0764359	3
-0.155023	3
-0.0957264	3
-0.114187	3
-0.107021	3
-0.163094	3
-0.127685	3
-0.155288	3
-0.0385541	3
-0.148997	3
-0.0284888	3
-0.103526	3
-0.0836584	3
-0.131799	3
-0.0801025	3
-0.0596069	3
-0.0718015	3
-0.0301901	3
0.0352497	3
-0.0476715	3
-0.00976025	3
-0.0484834	3
-0.00758821	3
-0.0406571	3
-0.0204564	3
0.0617777	3
-0.0475718	3
0.0373465	3
-0.0370166	3
-0.000911964	3
-0.0355344	3
0.0487032	3
-0.0388059	3
0.00678921	3
-0.0530539	3
-0.0485482	3
-0.040793	3
-0.0603647	3
-0.0955321	3
-0.0960746	3
-0.0800768	3
-0.0939011	3
-0.0708045	3
-0.0834351	3
-0.0578305	3
-0.0138191	3
-0.00362225	3
0.0501737	3
0.000427309	3
0.110376	3
0.120811	3
0.237009	3
0.277981	3
0.227643	3
0.485946	3
0.564344	3
0.441101	3
0.156983	3
0.105891	3
0.0898572	3
0.0599943	3
0.0664778	3
0.249191	3
0.0489152	3
0.20059	3
0.0245473	3
0.126887	3
0.00857408	3
0.131992	3
0.0046446	3
0.19051	3
0.00582343	3
0.136908	3
-0.00485819	3
0.214426	3
-0.00320845	3
0.255567	3
0.0180289	3
0.308209	3
0.0587618	3
0.0704994	3
0.15322	3
0.245709	3
0.207773	3
0.396887	3
-0.0211584	3
0.0325947	3
-0.0335245	3
-0.0214416	3
-0.0409062	3
-0.0317545	3
0.00076438	3
-0.0256009	3
0.117378	3
0.107321	3
0.0156985	3
0.106946	3
0.0533519	3
0.197104	3
0.135829	3
0.177632	3
0.193104	3
0.20161	3
0.22353	3
0.205355	3
0.215856	3
0.193396	3
0.184452	3
0.172214	3
0.157565	3
0.182708	3
0.223834	3
0.324551	3
0.310157	3
0.272993	3
0.238442	3
-0.02513	3
0.118677	3
0.00441765	3
0.0662567	3
-0.0158184	3
0.155782	3
-0.00856056	3
0.218931	3
-0.0342331	3
0.281811	3
-0.0260164	3
0.252036	3
-0.00506357	3
0.226692	3
0.0301979	3
0.199519	3
0.0740608	3
0.373488	3
0.172962	3
0.35406	3
0.247873	3
0.24114	3
0.241181	3
0.161753	3
0.210851	3
0.196068	3
0.23802	3
0.213882	3
0.246048	3
0.0867924	3
-0.0228053	3
-0.0289993	3
-0.0475741	3
-0.0220364	3
-0.0154583	3
-0.0220152	3
-0.0338098	3
-0.0273934	3
0.011192	3
-0.0278318	3
0.0719801	3
-0.0279281	3
-0.0105518	3
-0.0258758	3
-0.010892	3
-0.0275484	3
0.0489586	3
0.0316986	3
0.23044	3
0.233652	3
0.317355	3
0.30552	3
0.306043	3
0.256049	3
0.289527	3
0.221705	3
0.291492	3
0.253047	3
0.370204	3
0.162464	3
0.221288	3
0.142608	3
0.218332	3
0.158071	3
0.20076	3
0.153419	3
0.175594	3
0.131003	3
0.222791	3
0.0964149	3
0.318771	3
0.186286	3
0.306305	3
0.213637	3
0.206181	3
0.174309	3
0.199136	3
0.109807	3
0.164828	3
0.276087	3
0.136238	3
0.276924	3
0.159314	3
0.245815	3
0.124128	3
0.190981	3
0.162228	3
0.168466	3
0.163176	3
0.164128	3
0.184798	3
0.19616	3
0.171667	3
0.162507	3
0.105375	3
0.105163	3
0.0881957	3
0.0274408	3
0.163049	3
0.167252	3
0.0577266	3
0.173036	3
0.0690629	3
0.179754	3
0.173668	3
0.0583782	3
0.132803	3
0.0393824	3
0.051639	3
0.0764136	4
0.0785155	4
0.0383665	4
0.0562388	4
0.0360476	4
0.0703645	4
0.110706	4
0.00734552	4
0.0258618	4
-0.0203223	4
-0.0248748	4
-0.0194258	4
-0.101205	4
0.0238455	4
-0.0718968	4
0.0333642	4
-0.0430922	4
0.0359138	4
-0.141697	4
0.0504344	4
-0.174119	4
0.0516216	4
-0.132486	4
0.0474957	4
-0.17524	4
0.0479306	4
-0.15564	4
0.0840606	4
-0.0446504	4
0.14314	4
0.0407581	4
0.0736903	4
0.0070446	4
0.0017797	4
0.121802	4
-0.102308	4
0.323254	4
-0.149054	4
0.0883403	4
-0.139681	4
-0.0418115	4
0.184988	4
-0.128038	4
-0.00374942	4
0.150755	4
0.0117089	4
0.23278	4
0.209749	4
0.0632372	4
0.0818303	4
0.0565687	4
0.0112344	4
0.0125398	4
-0.028324	4
-0.0442808	4
-0.0105175	4
-0.0236904	4
-0.00296648	4
-0.0184599	4
0.0255925	4
0.133566	4
-0.000902447	4
-0.159082	4
0.0258226	4
-0.0414163	4
0.0319447	4
-0.102571	4
0.0193119	4
-0.00149407	4
-0.0238831	4
-0.159669	4
-0.0159672	4
-0.118884	4
-0.0327655	4
0.0644778	4
0.0258486	4
0.119691	4
0.0475549	4
0.154925	4
0.0171315	4
0.0898338	4
-0.0168294	4
0.00903471	4
0.0461673	4
0.0823206	4
0.0983093	4
-0.0102892	4
-0.0963331	4
-0.069886	4
-0.133411	4
-0.10303	4
-0.0875474	4
-0.113482	4
-0.156658	4
-0.141252	4
-0.146286	4
-0.0461817	4
-0.133437	4
-0.0547685	4
-0.104064	4
-0.0994716	4
-0.133333	4
-0.0885472	4
-0.0543789	4
-0.0938824	4
-0.0339229	4
0.0359664	4
-0.0423576	4
-0.012088	4
-0.038939	4
0.0116888	4
-0.0260825	4
-0.0206362	4
0.0596628	4
-0.0543525	4
0.0498596	4
-0.0355164	4
0.0173946	4
-0.036887	4
0.0617355	4
-0.0256365	4
0.0291037	4
-0.0604028	4
-0.0530028	4
-0.0659671	4
-0.0537891	4
-0.085153	4
-0.0998699	4
-0.0839681	4
-0.0884397	4
-0.0728349	4
-0.0895699	4
-0.0640294	4
-0.0168619	4
-0.0154494	4
0.0620315	4
0.00255531	4
0.111199	4
0.114011	4
0.230247	4
0.282417	4
0.207143	4
0.433918	4
0.5183	4
0.43264	4
0.168524	4
0.125451	4
0.1199	4
0.0717756	4
0.0897846	4
0.255256	4
0.0632065	4
0.218836	4
0.038852	4
0.140483	4
0.0221983	4
0.135977	4
0.0120485	4
0.197942	4
0.0147427	4
0.145682	4
-0.00518288	4
0.208042	4
0.00744928	4
0.25329	4
0.0301266	4
0.297728	4
0.079759	4
0.08401	4
0.172296	4
0.245673	4
0.231269	4
0.351872	4
-0.0245157	4
0.0323069	4
-0.0358502	4
-0.0293455	4
-0.0356881	4
-0.0405519	4
-0.00664841	4
-0.0399954	4
0.152551	4
0.0963559	4
0.00468628	4
0.10101	4
0.04586	4
0.213969	4
0.119703	4
0.166798	4
0.170432	4
0.187484	4
0.198822	4
0.187492	4
0.193657	4
0.164396	4
0.163233	4
0.153357	4
0.147693	4
0.171912	4
0.190798	4
0.304473	4
0.275159	4
0.25334	4
0.249226	4
-0.0229261	4
0.125408	4
0.0115095	4
0.0747855	4
-0.00702539	4
0.173892	4
0.0172287	4
0.248338	4
-0.0314182	4
0.302829	4
-0.014092	4
0.26674	4
-0.0102977	4
0.223394	4
0.0290259	4
0.204654	4
0.0703583	4
0.324234	4
0.16411	4
0.318988	4
0.256776	4
0.225212	4
0.250602	4
0.144944	4
0.213801	4
0.184073	4
0.255559	4
0.203186	4
0.261	4
0.100931	4
-0.0271106	4
-0.0227689	4
-0.0448811	4
-0.0102149	4
-0.0244396	4
-0.0242911	4
-0.0440619	4
-0.0228969	4
0.000519186	4
-0.0309999	4
0.0716512	4
-0.0346901	4
-0.0140781	4
-0.0340074	4
-0.00825133	4
-0.0329289	4
0.0398232	4
0.023142	4
0.235573	4
0.24857	4
0.334498	4
0.312591	4
0.302792	4
0.241642	4
0.263592	4
0.202907	4
0.289016	4
0.252263	4
0.378347	4
0.137381	4
0.207476	4
0.12046	4
0.180766	4
0.147011	4
0.175056	4
0.134021	4
0.151735	4
0.116485	4
0.230817	4
0.0909399	4
0.323652	4
0.160734	4
0.319445	4
0.186235	4
0.205395	4
0.141162	4
0.167738	4
0.0994044	4
0.143689	4
0.266772	4
0.150433	4
0.298015	4
0.149861	4
0.254403	4
0.100536	4
0.172687	4
0.144189	4
0.151828	4
0.1617	4
0.147744	4
0.179029	4
0.161508	4
0.153078	4
0.138334	4
0.0941532	4
0.0898808	4
0.0884681	4
0.0234682	4
0.143515	4
0.147129	4
0.0552227	4
0.159183	4
0.070283	4
0.178697	4
0.196419	4
0.0653542	4
0.141675	4
0.0411622	4
0.0405075	4
0.0830567	5
0.101912	5
0.0750616	5
0.0792974	5
0.0736687	5
0.110404	5
0.144958	5
0.0683885	5
0.110641	5
0.0346147	5
0.0292281	5
0.017095	5
-0.077515	5
0.0625547	5
-0.0348187	5
0.0905793	5
-0.00575907	5
0.0798822	5
-0.131806	5
0.0825158	5
-0.160779	5
0.105143	5
-0.107423	5
0.0847834	5
-0.166559	5
0.0962999	5
-0.137801	5
0.146921	5
-0.00937432	5
0.190693	5
0.115855	5
0.152673	5
0.0778655	5
0.0587925	5
0.122562	5
-0.101821	5
0.549284	5
-0.156371	5
0.195078	5
-0.153793	5
0.00835678	5
0.312364	5
-0.124345	5
0.0118094	5
0.273667	5
0.112379	5
0.41775	5
0.4092	5
0.159796	5
0.200198	5
0.151653	5
0.0906133	5
0.0282797	5
0.00869651	5
-0.0221664	5
0.0117437	5
-0.0296462	5
-0.0171027	5
-0.0255185	5
0.0418692	5
0.110717	5
0.0573914	5
-0.159237	5
0.118006	5
0.0129478	5
0.103309	5
-0.0719484	5
0.0878479	5
0.0780899	5
0.0241302	5
-0.159744	5
0.0214921	5
-0.111382	5
0.0104663	5
0.117132	5
0.118724	5
0.148708	5
0.141333	5
0.186729	5
0.105236	5
0.103981	5
0.0314967	5
0.0314031	5
0.0669697	5
0.153229	5
0.100161	5
0.0380454	5
-0.0826909	5
-0.0669623	5
-0.14416	5
-0.0869961	5
-0.127686	5
-0.093431	5
-0.155775	5
-0.125188	5
-0.146161	5
0.0179567	5
-0.137699	5
-0.0214543	5
-0.089966	5
-0.0795264	5
-0.121175	5
-0.0613689	5
-0.0201279	5
-0.0785333	5
0.0088943	5
0.110505	5
-0.014392	5
0.0400169	5
-0.0186398	5
0.0393507	5
-0.00344789	5
-0.0108674	5
0.0311552	5
-0.0352162	5
0.0126233	5
-0.0308564	5
-0.00596015	5
-0.0230357	5
0.0149649	5
-0.0398314	5
0.0117295	5
-0.0479033	5
-0.0403175	5
-0.0471497	5
-0.0398737	5
-0.0595858	5
-0.0797325	5
-0.0708173	5
-0.0661078	5
-0.0760772	5
-0.0926765	5
-0.0715299	5
-0.00911366	5
0.00065172	5
0.0630868	5
0.00398403	5
0.137241	5
0.148741	5
0.293337	5
0.322691	5
0.231701	5
0.527116	5
0.67186	5
0.542328	5
0.215562	5
0.164453	5
0.128883	5
0.0835839	5
0.102648	5
0.302982	5
0.0681099	5
0.269571	5
0.0510415	5
0.161119	5
0.0315423	5
0.154292	5
0.0275211	5
0.224415	5
0.0354537	5
0.141939	5
0.0245162	5
0.222755	5
0.0285809	5
0.305033	5
0.0440668	5
0.36504	5
0.0897162	5
0.108141	5
0.203477	5
0.314903	5
0.289782	5
0.513489	5
0.001687	5
0.0889821	5
-0.00669871	5
0.0213885	5
4.12578e-05	5
-0.000232829	5
0.0366061	5
0.000345008	5
0.11713	5
0.204288	5
0.0494657	5
0.188877	5
0.0906126	5
0.339811	5
0.182397	5
0.273372	5
0.264977	5
0.280199	5
0.291954	5
0.278662	5
0.266844	5
0.234174	5
0.212753	5
0.202515	5
0.197562	5
0.214097	5
0.271388	5
0.396251	5
0.396245	5
0.362037	5
0.323698	5
0.0139463	5
0.16619	5
0.0425498	5
0.103887	5
0.0112197	5
0.221455	5
0.029782	5
0.313815	5
0.00239203	5
0.399961	5
0.0210696	5
0.340775	5
0.02657	5
0.275755	5
0.074213	5
0.270383	5
0.120781	5
0.520119	5
0.246575	5
0.481007	5
0.344897	5
0.296262	5
0.343569	5
0.192412	5
0.262408	5
0.232362	5
0.304096	5
0.271918	5
0.319367	5
0.197334	5
0.0312059	5
0.0149561	5
-0.00181561	5
0.0247591	5
0.0292871	5
0.0224493	5
-0.000835231	5
0.0185795	5
0.0704388	5
0.0215096	5
0.180725	5
0.0150308	5
0.0369443	5
0.0137273	5
0.0427006	5
0.0177176	5
0.118447	5
0.0857929	5
0.389302	5
0.403902	5
0.5153	5
0.498153	5
0.488744	5
0.386815	5
0.432138	5
0.30337	5
0.387856	5
0.324811	5
0.463273	5
0.194191	5
0.361739	5
0.179086	5
0.298067	5
0.191551	5
0.263225	5
0.183443	5
0.225181	5
0.161037	5
0.373262	5
0.121493	5
0.499742	5
0.231192	5
0.4775	5
0.242516	5
0.353762	5
0.199961	5
0.196595	5
0.169749	5
0.188546	5
0.452537	5
0.259539	5
0.452424	5
0.185671	5
0.409372	5
0.136925	5
0.236991	5
0.210147	5
0.20141	5
0.26263	5
0.214295	5
0.233438	5
0.224133	5
0.201292	5
0.199772	5
0.131712	5
0.118445	5
0.107288	5
0.0541297	5
0.18053	5
0.203901	5
0.0662687	5
0.228125	5
0.0866911	5
0.256546	5
0.278663	5
0.073097	5
0.190096	5
0.0652493	5
0.0514247	5

## Sheet: CSI
Data	Group
12.9427	1
9.30173	1
8.96005	1
10.6602	1
10.4925	1
12.8439	1
10.8433	1
13.601	1
10.3703	1
12.9782	1
16.0964	1
17.1648	1
10.4657	1
14.086	1
15.0103	1
15.5229	1
9.3173	1
12.4564	1
6.40443	1
13.6176	1
7.31977	1
13.4923	1
7.73206	1
11.528	1
6.95317	1
12.9291	1
14.9363	1
13.9498	1
9.32699	1
12.3059	1
9.51453	1
14.8663	1
12.1751	1
13.8252	1
10.6836	1
12.7284	1
11.9358	1
12.7142	1
13.4837	1
10.7034	1
11.4651	1
14.213	1
7.89588	1
10.864	1
8.90671	1
16.4995	1
9.73125	1
12.5565	1
13.1009	1
15.219	1
8.75105	1
11.0575	1
12.906	1
11.0286	1
10.7741	1
10.8868	1
12.7971	1
11.4584	1
12.2648	1
11.0119	1
13.5046	1
14.2362	1
11.0509	1
11.421	1
9.22633	1
6.56771	1
13.4269	1
8.4326	1
7.7106	1
13.4081	1
9.94108	1
10.8367	1
9.99308	1
9.15498	1
8.94405	1
10.2628	1
9.83622	1
12.3607	1
12.7561	1
8.76204	1
9.08691	1
11.0095	1
10.4338	1
8.01217	1
7.39542	1
11.9749	1
8.1979	1
8.03069	1
7.64119	1
9.01166	1
6.76316	1
9.96126	1
5.18956	1
9.71652	1
6.88169	1
9.24227	1
5.45769	1
11.8215	1
6.48415	1
8.80776	1
7.55823	1
9.29067	1
7.16516	1
12.9032	1
12.4259	1
11.3449	1
13.3288	1
7.78971	1
12.3518	1
7.95926	1
13.1416	1
9.50964	1
9.80218	1
9.16151	1
9.18164	1
10.228	1
8.98094	1
10.6669	1
10.6393	1
10.0834	1
9.96422	1
17.0135	1
11.4157	1
12.9468	1
7.85219	1
12.9578	1
10.9696	1
9.75724	1
13.3685	1
13.9568	1
6.74946	1
16.4311	1
7.83718	1
7.90498	1
7.03989	1
15.1447	1
7.35539	1
8.99902	1
8.98967	1
10.5767	1
6.86411	1
12.1893	1
7.69598	1
12.0784	1
10.1817	1
12.1383	1
18.2757	1
11.6881	1
12.4265	1
9.38833	1
8.51571	1
13.0401	1
12.5496	1
10.9518	1
12.0017	1
12.1258	1
8.92364	1
8.90351	1
9.8644	1
8.6481	1
8.27835	1
10.7439	1
11.3942	1
10.8212	1
9.71347	1
9.67369	1
9.395	1
10.0363	1
10.3572	1
12.271	1
12.192	1
9.29081	1
12.724	1
11.3501	1
10.5625	1
13.0533	1
12.8078	1
7.47244	1
12.5373	1
12.5581	1
13.0018	1
10.4118	1
10.6763	1
13.6239	1
8.96707	1
12.2168	1
11.7882	1
10.1681	1
7.82551	1
7.48837	1
10.2378	1
13.8758	1
13.7026	1
8.43576	1
11.5973	1
10.8853	1
11.6107	1
11.6994	1
11.4439	1
13.5522	1
12.0595	1
7.30497	1
7.94086	1
12.1785	1
13.6026	1
7.37876	1
8.98387	1
8.42584	1
13.39	1
7.90248	1
15.9007	2
14.2851	2
12.1748	2
13.4916	2
12.4016	2
11.8259	2
13.3712	2
13.3892	2
12.8375	2
13.0999	2
13.3023	2
15.5143	2
12.3453	2
16.8005	2
13.4731	2
15.3597	2
12.9004	2
15.0899	2
11.1018	2
14.71	2
13.7861	2
13.0986	2
12.3022	2
15.6691	2
8.91524	2
13.4735	2
10.7907	2
15.0218	2
13.0681	2
16.1025	2
13.5668	2
15.4703	2
13.9717	2
13.9544	2
18.0667	2
11.9811	2
9.02953	2
11.3744	2
12.5143	2
14.2821	2
14.1982	2
15.6773	2
14.0725	2
15.5664	2
12.4072	2
14.1035	2
14.1422	2
14.2005	2
15.702	2
12.5789	2
13.9002	2
11.3162	2
14.9769	2
16.0589	2
14.402	2
13.1306	2
16.1836	2
15.1719	2
15.0238	2
18.9508	2
14.7976	2
13.4086	2
13.5546	2
10.7383	2
13.631	2
12.621	2
16.2892	2
10.739	2
11.9129	2
13.8203	2
9.6336	2
13.7639	2
13.949	2
11.1939	2
12.9856	2
13.4487	2
12.8101	2
14.4418	2
15.4445	2
11.9858	2
15.1237	2
14.3122	2
13.8779	2
15.0713	2
14.0965	2
11.7094	2
13.5221	2
13.3287	2
15.5948	2
15.629	2
14.2742	2
12.4906	2
11.891	2
13.5128	2
14.9789	2
15.7851	2
14.4428	2
12.2163	2
14.1263	2
13.2596	2
15.865	2
11.889	2
14.7689	2
13.7267	2
15.2236	2
14.1976	2
13.1866	2
15.1281	2
15.2256	2
12.6059	2
12.914	2
13.7805	2
12.8768	2
14.0782	2
12.5189	2
13.1991	2
13.7651	2
13.7862	2
15.3791	2
13.8618	2
12.2647	2
11.5836	2
12.6287	2
11.6327	2
12.567	2
10.6664	2
11.9629	2
10.5249	2
12.7682	2
14.5998	2
14.8976	2
14.9	2
14.8795	2
15.7581	2
15.3301	2
14.2747	2
11.5584	2
13.8021	2
14.2816	2
13.4048	2
13.5444	2
14.0486	2
14.9255	2
13.4338	2
15.1817	2
14.7547	2
14.4598	2
14.3589	2
15.3596	2
15.4954	2
13.4884	2
14.1326	2
12.7495	2
12.4539	2
14.2894	2
13.0872	2
14.7956	2
13.0445	2
13.3643	2
14.6544	2
14.2172	2
13.8784	2
13.5119	2
14.4624	2
14.2034	2
13.1672	2
14.7744	2
13.0454	2
13.5535	2
13.6999	2
14.4701	2
13.9289	2
14.9209	2
15.8178	2
12.8593	2
12.5913	2
13.7102	2
11.5767	2
13.2263	2
10.6442	2
10.086	2
12.3158	2
10.7236	2
12.7925	2
10.5258	2
13.2619	2
14.2385	2
11.9187	2
15.8019	2
14.2376	2
14.1469	2
12.164	2
9.37853	2
12.8756	2
12.9053	2
8.42858	2
14.0614	2
9.79825	2
10.4315	2
10.1688	2
10.8529	2
8.77748	2
10.3012	2
9.53173	2
10.9939	2
13.7064	2
11.2588	2
9.54405	2
11.4563	2
13.5778	2
