# Supplementary material for: Monkey V1 epidural field potentials provide detailed information about stimulus location, size, shape, and color
Source: Commun Biol. 2021 Jun 7;4:690. doi: 10.1038/s42003-021-02207-w (PMC8184760; doi:10.1038/s42003-021-02207-w)
Supplement: Supplementary file 9 — Supplementary Data 7 [file 42003_2021_2207_MOESM9_ESM.xlsx]

## Sheet: SVM Example Conditions
large blue circle vs. small green triangle	large red circle vs. small brown pyramide	large red circle vs. medium green pyramide	large blue circle vs. medium brown triangle	medium red circle vs. small brown triangle	medium red circle vs. small gray triangle
0.928571	0.915517	0.883929	0.837037	0.776786	0.880769
0.919643	0.881667	0.858333	0.807407	0.753333	0.760714
0.919643	0.869444	0.85	0.784848	0.742188	0.75
0.916071	0.846552	0.826667	0.783333	0.741667	0.748214
0.901786	0.844828	0.826471	0.781481	0.731667	0.742857
0.894643	0.838333	0.818333	0.768519	0.729688	0.742857
0.866071	0.822414	0.808621	0.764	0.726667	0.741071
0.859259	0.817241	0.801667	0.762963	0.716667	0.739286
0.848276	0.815517	0.795	0.748148	0.715	0.7375
0.8375	0.810345	0.78	0.746875	0.708333	0.733929
0.831481	0.810345	0.778333	0.745455	0.698333	0.732759
0.819643	0.806944	0.774194	0.744444	0.695	0.73
0.818519	0.796667	0.770588	0.740741	0.694828	0.72931
0.817857	0.793103	0.768333	0.740741	0.686667	0.726786
0.816071	0.789655	0.75	0.737037	0.678333	0.725
0.814815	0.78	0.746552	0.727778	0.666667	0.724138
0.8125	0.78	0.74	0.726471	0.665	0.717857
0.808929	0.778571	0.739655	0.72037	0.664706	0.7
0.808929	0.778333	0.734483	0.718519	0.664516	0.694643
0.807407	0.776667	0.731667	0.715385	0.662121	0.694444
0.805556	0.76	0.73	0.707407	0.66	0.692857
0.805556	0.758333	0.723333	0.706	0.66	0.692857
0.8	0.757143	0.708621	0.706	0.658333	0.692857
0.8	0.756897	0.696667	0.701562	0.657143	0.691071
0.792308	0.755	0.691667	0.692593	0.653333	0.689063
0.789286	0.753333	0.691667	0.691176	0.648485	0.6875
0.788462	0.744828	0.681667	0.691176	0.64375	0.685714
0.785714	0.741667	0.681034	0.691071	0.635	0.683929
0.778125	0.7375	0.678571	0.69	0.632353	0.682857
0.776471	0.7375	0.676667	0.688	0.63	0.682143
0.775926	0.736765	0.668333	0.686538	0.628125	0.676786
0.775	0.733333	0.668333	0.68	0.627941	0.67069
0.769643	0.731667	0.664286	0.670312	0.627083	0.666071
0.765385	0.725	0.659615	0.665625	0.624074	0.662903
0.762963	0.723333	0.658333	0.663636	0.623437	0.6625
0.761765	0.722414	0.656667	0.663462	0.621667	0.661538
0.761538	0.72069	0.655	0.662963	0.614516	0.660937
0.760714	0.72	0.651667	0.662903	0.613333	0.660714
0.760714	0.71875	0.65	0.6625	0.61	0.659722
0.755769	0.716667	0.65	0.661538	0.605882	0.654167
0.754545	0.716667	0.644828	0.660937	0.603846	0.653704
0.754412	0.713333	0.643333	0.660294	0.594828	0.653226
0.751471	0.712069	0.638235	0.660294	0.592647	0.651786
0.748148	0.710345	0.628125	0.65625	0.59	0.651563
0.741071	0.71	0.627273	0.651923	0.59	0.651563
0.738462	0.71	0.625	0.651852	0.589706	0.65
0.737931	0.708333	0.62	0.651471	0.588333	0.647222
0.735294	0.708333	0.62	0.65	0.582353	0.643056
0.734615	0.708333	0.616667	0.648148	0.577586	0.639286
0.732353	0.707576	0.616667	0.648	0.571667	0.626786
0.728846	0.706897	0.616667	0.645312	0.558333	0.625
0.728846	0.705172	0.610294	0.644444		0.623437
0.726923	0.704412	0.605357	0.644444		0.61875
0.725	0.703333	0.605	0.644118		0.616071
0.717241	0.703333	0.603333	0.642188		0.6125
0.713462	0.701667	0.595	0.639394		0.607812
0.713462	0.7	0.593333	0.638889		0.607143
0.711538	0.698333	0.589655	0.636765		0.6
0.709615	0.698333	0.584483	0.635185		0.598437
0.709615	0.696552	0.583333	0.634375		0.596296
0.707692	0.693333	0.581667	0.634		0.593548
0.705357	0.692647	0.581034	0.63125		0.590625
0.7	0.689583	0.580357	0.629412		0.588889
0.698571	0.689583	0.575	0.621429		0.581944
0.698529	0.688333	0.57	0.62069		0.57931
0.698276	0.6875	0.562069	0.61875		0.575
0.698214	0.685		0.616176		0.567241
0.692308	0.681667		0.615385		0.557143
0.691379	0.681667		0.6125
0.691071	0.675		0.611538
0.69	0.675		0.609375
0.686765	0.668333		0.608929
0.686538	0.667857		0.607353
0.684615	0.666667		0.607143
0.682353	0.665517		0.606897
0.681034	0.663333		0.606061
0.675926	0.663235		0.604412
0.673529	0.658621		0.604
0.667647	0.656667		0.60303
0.667188	0.655172		0.602941
0.666667	0.653571		0.598214
0.664706	0.653333		0.598077
0.663462	0.653333		0.597059
0.662963	0.653333		0.596154
0.661538	0.651786		0.596154
0.660937	0.651724		0.595588
0.660937	0.648333		0.593939
0.660345	0.646667		0.589706
0.657407	0.646552		0.589706
0.655769	0.644828		0.588462
0.655556	0.641667		0.582353
0.652941	0.637931		0.582353
0.65	0.635294		0.580769
0.645588	0.634483		0.569118
0.639394	0.632143		0.565385
0.638235	0.632143		0.554688
0.636207	0.630357		0.551562
0.630882	0.626667		0.55
0.629412	0.623333		0.548438
0.628846	0.608621		0.548077
0.625862	0.608333
0.623529	0.608333
0.620588	0.605172
0.62037	0.603571
0.618966	0.602941
0.618966	0.601667
0.617188	0.6
0.608929	0.598611
0.608824	0.584483
0.606061	0.583333
0.604688	0.582857
0.604412	0.576667
0.602941	0.568966
0.6
0.598077
0.595588
0.591379
0.59
0.588571
0.5875
0.567308
0.555357

## Sheet: SVM ChanceLevel
Mean	SEM
0.510724	0.00380508
0.49832	0.00529747
0.508208	0.0104654
0.504421	0.00793914
0.482516	0.00404661
0.501648	0.00393015
0.49334	0.0111763
0.517184	0.00906206
0.480098	0.00818397
0.49446	0.00891317
0.492562	0.00840069
0.514356	0.00561262
0.494065	0.00886784
0.522496	0.00624127
0.506451	0.00982994
0.497093	0.00339817
0.500965	0.00487834
0.504135	0.0068875
0.509809	0.0122788
0.493864	0.0036497
0.507515	0.00712323
0.491789	0.00515714
0.503407	0.00701885
0.497555	0.00532864
0.503229	0.00656089
0.496831	0.00450124
0.497371	0.00897183
0.507282	0.00541025
0.491517	0.00687758
0.514865	0.00890367
0.507707	0.00358759
0.499668	0.0101525
0.498509	0.0102992
0.502702	0.00844379
0.515821	0.00477529
0.48668	0.00593905
0.491615	0.00884225
0.505019	0.00902768
0.479458	0.00815784
0.506915	0.010569
0.505889	0.00693377
0.497087	0.00293624
0.49106	0.00683962
0.496701	0.00922366
0.500878	0.00908479
0.499366	0.00637721
0.486029	0.00839913
0.493148	0.00671296
0.513762	0.00906943
0.507752	0.00951486
0.494769	0.00447167
0.511662	0.00854106
0.516985	0.00317315
0.513203	0.00354146
0.492131	0.00630316
0.499813	0.00678755
0.493214	0.00927096
0.49163	0.00678367
0.480909	0.00623213
0.504402	0.00659858
0.474663	0.00589619
0.500285	0.0055288
0.499264	0.00304866
0.498222	0.0116249
0.490568	0.00864401
0.470729	0.00758332
0.50003	0.00941194
0.504556	0.00291559
0.502846	0.00645126
0.523104	0.00571425
0.479771	0.0146451
0.490871	0.00852987
0.489229	0.024063
0.499087	0.00486862
0.4845	0.00355101
0.51039	0.0189263
0.502669	0.00612658
0.508526	0.00842614
0.482261	0.00678648
0.491542	0.00788896
0.496208	0.01759
0.484236	0.00934034
0.519811	0.0099949
0.486909	0.011502
0.495101	0.00875113
0.502174	0.00407043
0.492636	0.00762073
0.497485	0.015447
0.495335	0.00209
0.499668	0.00547715
0.501213	0.0124028
0.488472	0.00259468
0.487934	0.00708444
0.49738	0.000484234
0.482592	0.00482763
0.481526	0.0101711
0.488708	0.0118101
0.488977	0.0130015
0.49126	0.00252912
0.480968	0.00816922
0.488247	0.00465309
0.516176	0.00623918
0.485624	0.00080679
0.470635	0.0106627
0.493534	0.0131059
0.49842	0.004775
0.495833	0.010312
0.484821	0.0195717
0.496247	0.0192912
0.472348	0.0018749
0.505625	0.0181196
0.469853	0.0140381
0.491709	0.0173012
0.482759	0
0.5	0
0.489706	0
0.508621	0
0.523333	0
0.48	0
0.498214	0
0.480769	0
0.466071	0

## Sheet: SVM Best5Electrodes M1 M2
0.725	0.659375	0.806452	0.776563	0.764062	0.855556	0.881481	0.864815	0.827778	0.846296
0.723529	0.777941	0.775	0.784375	0.705882	0.892593	0.87963	0.853704	0.844444	0.853704
0.628788	0.713636	0.816129	0.814516	0.70303	0.89	0.920833	0.920833	0.89	0.94
0.75303	0.704545	0.804839	0.832812	0.715152	0.912963	0.922222	0.896296	0.894444	0.868519
0.63871	0.656452	0.724194	0.756452	0.715517	0.87963	0.909259	0.875926	0.848148	0.816667
0.652941	0.692647	0.701562	0.74375	0.627941	0.911111	0.942593	0.92037	0.887037	0.82037
0.813333	0.813333	0.863333	0.925	0.741667	0.863793	0.882759	0.886207	0.860345	0.894828
0.785	0.828333	0.823333	0.796667	0.72	0.868519	0.901852	0.874074	0.842593	0.848148
0.755	0.815	0.818333	0.903333	0.661667	0.872	0.902083	0.902083	0.852	0.9
0.775	0.796667	0.818333	0.863333	0.72	0.917241	0.896552	0.87931	0.906897	0.858621
0.745	0.776667	0.745	0.848333	0.705172	0.871667	0.908333	0.901667	0.891667	0.873333
0.71	0.808333	0.655	0.775	0.645	0.913793	0.922414	0.901724	0.891379	0.9125
0.71	0.808333	0.655	0.775	0.645	0.913793	0.922414	0.901724	0.891379	0.9125

## Sheet: Performance Ranked StimRF Dist.
Mean	SEM
1.24578	0.103995
1.24806	0.105146
1.22704	0.101447
1.23135	0.100347
1.23989	0.102202
1.25273	0.0998046
1.23306	0.0987781
1.25475	0.0979474
1.25237	0.098587
1.25128	0.0978947
1.2677	0.0992774
1.28129	0.0983724
1.28301	0.0978272
1.25857	0.0927424
1.27979	0.0937804
1.27376	0.0907886
1.30381	0.0957464
1.32707	0.0979249
1.32596	0.0976673
1.33568	0.0977628
1.38679	0.100756
1.37327	0.0975336
1.4151	0.100071
1.40448	0.0985276
1.39407	0.0965365
1.41219	0.0962773
1.41301	0.0945121
1.44628	0.0970897
1.44391	0.0982147
1.47391	0.101348
1.47778	0.102455
1.5283	0.10299
1.53817	0.109021
1.54059	0.108894
1.55226	0.107664
1.57011	0.110666
1.56089	0.113561
1.5639	0.114782
1.60481	0.119567
1.59738	0.119946
1.58015	0.118658
1.56906	0.115375
1.59151	0.120747
1.61983	0.129692
1.63936	0.136142
1.63888	0.133182
1.70074	0.138471
1.6733	0.136457
1.70371	0.142257
1.71302	0.149562
1.70081	0.151909
1.69807	0.15386
1.70256	0.157235
1.70772	0.157273
1.68027	0.160493
1.68139	0.167692
1.66864	0.192306
1.65152	0.190274
1.69253	0.20012
1.67506	0.208583
1.66829	0.20169
1.66459	0.202725
1.6443	0.206838
1.61468	0.214405
1.62966	0.222762
1.6391	0.22254
1.6284	0.231398
1.62142	0.231933
1.58184	0.229808
1.58815	0.23664
1.53518	0.245135
1.5169	0.245715
1.5246	0.25039
1.54682	0.276973
1.5563	0.282651
1.54472	0.278393
1.56829	0.280883
1.58247	0.281308
1.62174	0.292373
1.61647	0.29074
1.60292	0.287226
1.58239	0.262512
1.57797	0.263345
1.55784	0.263231
1.56336	0.255891
1.5506	0.262092
1.53997	0.267485
1.56207	0.263302
1.52881	0.248485
1.50109	0.241639
1.50652	0.258595
1.54818	0.25607
1.5185	0.257383
1.53362	0.265434
1.53453	0.270104
1.60622	0.265166
1.58404	0.261502
1.58334	0.268109
1.54131	0.236488
1.53538	0.261126
1.56216	0.284131
1.55301	0.276651
1.53799	0.268287
1.48383	0.252706
1.47048	0.24271
1.44491	0.235555
1.43165	0.231908
1.49416	0.22379
1.5046	0.20973
1.5936	0.206502
1.59387	0.207296
1.61947	0.202803
1.62742	0.206863
1.67103	0.216714
1.70882	0.222347
1.72154	0.207489
1.69494	0.205247
1.72939	0.198676
1.75598	0.183855
1.73187	0.162399
1.66838	0.164062
1.71029	0.168792
1.7368	0.15204
1.75086	0.155303
1.7529	0.0652186
1.71588	0
1.7316	0
1.71387	0
1.83397	0
2.00574	0
2.35273	0
2.81095	0
2.7474	0
3.44612	0
